# Supplementary material for: (E)-4-[(4-Methoxy­phen­yl)imino­meth­yl]-N,N-dimethyl­aniline
Source: Acta Crystallogr Sect E Struct Rep Online. 2009 Feb 6;65(Pt 3):o477. doi: 10.1107/S1600536809003869 (PMC2968506; doi:10.1107/S1600536809003869)
Supplement: Supplementary file 2 [file e-65-0o477-Isup2.hkl]

# 
# h,k,l, Fc-squared, Fo-squared, sigma(Fo-squared) and status flag 
# 
data_I
_shelx_title ' PMA  IPDS2  -100DEGC' 
_shelx_refln_list_code          4 
_shelx_F_calc_maximum      180.94 
_exptl_crystal_F_000      1088.00 
_reflns_d_resolution_high  0.8201 
 
loop_ 
 _symmetry_equiv_pos_as_xyz 
 'x, y, z' 
 '-x+1/2, y+1/2, -z+1/2' 
 '-x, -y, -z' 
 'x-1/2, -y-1/2, z-1/2' 
 
_cell_length_a     9.6638 
_cell_length_b    28.5819 
_cell_length_c     9.9729 
_cell_angle_alpha  90.000 
_cell_angle_beta   98.741 
_cell_angle_gamma  90.000 
 
_shelx_F_squared_multiplier     1.000 
 
loop_ 
 _refln_index_h 
 _refln_index_k 
 _refln_index_l 
 _refln_F_squared_calc 
 _refln_F_squared_meas 
 _refln_F_squared_sigma 
 _refln_observed_status 
   2   0   0     2226.90     2263.47     28.67 o 
   4   0   0      193.64      169.85      7.41 o 
   6   0   0     4761.02     5225.56     39.75 o 
   8   0   0        0.18       -0.26      5.39 o 
  10   0   0       65.73       54.92      6.28 o 
   1   1   0       71.25       71.29      6.55 o 
   2   1   0    23599.88    25759.11    877.86 o 
   3   1   0      112.31       98.05      6.23 o 
   4   1   0      755.58      786.91      7.48 o 
   5   1   0       93.41       93.10      4.40 o 
   6   1   0       88.19       82.23      4.76 o 
   7   1   0        5.54        4.16      3.95 o 
   8   1   0        3.23        7.46      3.82 o 
   9   1   0        5.41        9.49      4.68 o 
  10   1   0       43.60       39.38      4.45 o 
  11   1   0       17.17       13.84      5.14 o 
   0   2   0      857.69      907.87     43.28 o 
   1   2   0       37.25       31.25      5.06 o 
   3   2   0     5764.09     5856.62     45.61 o 
   4   2   0     3803.78     3891.35     53.87 o 
   5   2   0     1001.59      985.82     11.19 o 
   6   2   0        4.30        0.97      3.72 o 
   7   2   0        1.66       -1.36      3.87 o 
   8   2   0       88.61       79.24      4.60 o 
   9   2   0      130.52      125.23      4.61 o 
  10   2   0      270.26      250.25      7.11 o 
  11   2   0       18.24       14.51      4.87 o 
   1   3   0      149.06      155.27      6.79 o 
   3   3   0     1091.52     1030.10     18.58 o 
   4   3   0     3619.74     3772.89     79.51 o 
   5   3   0      996.51     1085.75      7.58 o 
   6   3   0       94.63       93.56      4.01 o 
   7   3   0        0.00        0.98      3.45 o 
   8   3   0      106.28      118.53      4.44 o 
   9   3   0        9.86       16.71      4.33 o 
  10   3   0        3.13        2.70      3.90 o 
  11   3   0        4.36        8.72      5.07 o 
   0   4   0     1131.22     1119.98     29.49 o 
   1   4   0       98.10      103.16      5.61 o 
   2   4   0     1250.24     1134.45     14.21 o 
   3   4   0     1499.02     1457.15     23.15 o 
   4   4   0     4940.18     4820.40     75.22 o 
   5   4   0     3020.68     3112.67     38.07 o 
   6   4   0      394.02      396.77      5.13 o 
   7   4   0       12.73       15.10      4.24 o 
   8   4   0      346.30      335.21      6.70 o 
   9   4   0      104.85       96.03      4.41 o 
  10   4   0       35.05       50.07      4.68 o 
  11   4   0       59.41       48.19      4.91 o 
   1   5   0      211.74      203.90      6.70 o 
   2   5   0     3376.08     3247.53     37.83 o 
   3   5   0      524.76      476.37      6.18 o 
   4   5   0      229.95      224.33      4.74 o 
   5   5   0      176.53      198.33      4.92 o 
   6   5   0      468.94      471.64      5.37 o 
   7   5   0       32.64       34.25      4.27 o 
   8   5   0       11.22       12.91      4.50 o 
   9   5   0       11.51       14.17      4.73 o 
  10   5   0       67.48       68.03      4.58 o 
  11   5   0        8.34       16.16      5.26 o 
   0   6   0     1742.00     1571.84     20.05 o 
   1   6   0      486.22      462.00      9.09 o 
   2   6   0     3442.93     3161.03     25.23 o 
   3   6   0     3203.43     2977.73     39.44 o 
   4   6   0      527.15      529.68      5.41 o 
   5   6   0      259.39      270.50      5.07 o 
   6   6   0     2153.74     2093.42     25.37 o 
   7   6   0      254.02      227.22      4.88 o 
   8   6   0       82.20       75.64      4.64 o 
   9   6   0       12.93       24.48      4.35 o 
  10   6   0       74.82       61.94      4.92 o 
  11   6   0       29.83       30.75      5.26 o 
   1   7   0       10.56       10.45      5.53 o 
   2   7   0      851.57      798.81     13.16 o 
   3   7   0      132.15      149.37      4.15 o 
   4   7   0      174.24      161.24      4.50 o 
   5   7   0      255.30      266.37      8.78 o 
   6   7   0      139.14      161.85      4.63 o 
   7   7   0       28.68       34.02      4.43 o 
   8   7   0        6.30       11.01      4.56 o 
   9   7   0        3.04       13.30      4.52 o 
  10   7   0      222.89      221.30      8.49 o 
  11   7   0       26.03       27.61      5.70 o 
   0   8   0     6299.37     6451.39    105.65 o 
   1   8   0     1011.24      952.91     11.11 o 
   2   8   0     1990.89     1963.38     37.71 o 
   3   8   0       11.16       14.59      3.85 o 
   4   8   0      148.13      144.34      4.02 o 
   5   8   0       20.60       22.85      3.63 o 
   6   8   0      783.09      741.08      6.34 o 
   7   8   0     1023.26     1056.35     14.61 o 
   8   8   0      217.33      228.12      4.83 o 
   9   8   0       96.69       98.91      5.06 o 
  10   8   0       62.70       63.09      5.84 o 
  11   8   0        5.11        8.96      5.27 o 
   1   9   0      158.80      158.86      6.32 o 
   2   9   0       46.39       39.77      4.19 o 
   3   9   0        0.22        1.91      3.94 o 
   4   9   0      161.34      164.60      4.48 o 
   5   9   0      134.81      162.31      4.08 o 
   6   9   0     1690.00     1666.31     19.09 o 
   7   9   0        7.80        6.90      4.42 o 
   8   9   0      168.61      152.99      5.04 o 
   9   9   0        0.86        3.77      5.36 o 
  10   9   0        0.10        4.47      5.77 o 
  11   9   0        1.52        7.20      5.72 o 
   0  10   0       82.82       69.55      7.50 o 
   1  10   0       84.81       88.16      5.22 o 
   2  10   0      561.21      567.03     10.28 o 
   3  10   0       65.62       60.62      4.83 o 
   4  10   0      327.84      317.76      4.51 o 
   5  10   0     2880.66     2822.09     37.40 o 
   6  10   0      180.62      175.99      5.10 o 
   7  10   0     1028.73     1033.79      9.14 o 
   8  10   0      936.14      950.26     18.11 o 
   9  10   0       12.89       14.10      4.84 o 
  10  10   0       26.07       26.07      4.92 o 
  11  10   0       65.42       61.89      5.44 o 
   1  11   0      167.85      146.93      5.39 o 
   2  11   0     1125.80     1207.26     15.64 o 
   3  11   0      713.90      661.48      8.48 o 
   4  11   0       12.73       17.62      3.93 o 
   5  11   0      100.15       99.98      4.11 o 
   6  11   0        2.92        1.47      3.87 o 
   7  11   0      377.07      383.07      5.21 o 
   8  11   0     1124.15     1101.89     23.91 o 
   9  11   0        8.82        6.89      4.55 o 
  10  11   0       24.75       23.55      5.32 o 
  11  11   0        3.92       11.73      7.16 o 
   0  12   0      398.14      390.35     10.10 o 
   1  12   0        3.90        4.33      4.67 o 
   2  12   0     1661.59     1989.42     38.82 o 
   3  12   0      290.38      336.98      6.14 o 
   4  12   0     2128.57     2177.41     49.17 o 
   5  12   0       33.44       36.32      3.55 o 
   6  12   0       25.65       18.08      4.38 o 
   7  12   0      390.00      380.90      7.54 o 
   8  12   0      137.41      123.95      4.95 o 
   9  12   0      132.05      116.13      4.77 o 
  10  12   0       30.30       40.26      5.50 o 
   1  13   0      293.28      332.42      6.42 o 
   2  13   0       12.51       11.38      4.60 o 
   3  13   0       11.36       13.36      4.91 o 
   4  13   0     1663.01     1865.08     27.45 o 
   5  13   0      313.92      293.43      5.65 o 
   6  13   0       31.06       34.08      4.10 o 
   7  13   0      181.80      195.03      5.60 o 
   8  13   0       53.69       56.49      4.87 o 
   9  13   0        9.46        9.95      4.81 o 
  10  13   0        0.56        2.27      6.43 o 
   0  14   0       11.16        6.32      7.62 o 
   1  14   0     1187.93     1249.91     18.76 o 
   2  14   0      615.20      610.09     10.11 o 
   3  14   0      224.53      225.07      5.18 o 
   4  14   0      544.77      552.33     12.61 o 
   5  14   0      753.78      736.11     13.93 o 
   6  14   0        5.02        9.77      4.54 o 
   7  14   0      877.14      862.43      9.69 o 
   8  14   0        0.02        1.24      4.38 o 
   9  14   0      100.27      100.60      5.81 o 
  10  14   0       34.94       40.53      5.71 o 
   1  15   0      267.88      291.81      6.35 o 
   2  15   0       10.62       24.37      4.60 o 
   3  15   0       10.20       18.75      4.36 o 
   4  15   0       41.77       25.63      5.04 o 
   5  15   0       14.05       18.32      4.47 o 
   6  15   0      690.97      665.84     12.73 o 
   7  15   0      738.52      708.57      8.52 o 
   8  15   0        0.60        2.30      4.51 o 
   9  15   0       21.57       18.90      5.55 o 
  10  15   0      109.35      108.87      5.05 o 
   0  16   0     1300.93     1317.89     25.47 o 
   1  16   0       44.45       38.62      5.24 o 
   2  16   0        1.37        2.91      3.74 o 
   3  16   0       68.69       76.72      4.11 o 
   4  16   0       17.33       14.03      5.47 o 
   5  16   0      200.29      225.26      6.14 o 
   6  16   0      343.30      335.90      6.36 o 
   7  16   0      933.24      973.15     13.84 o 
   8  16   0       97.00      100.96      6.73 o 
   9  16   0        3.08       11.04      6.90 o 
  10  16   0        1.68        3.05      7.30 o 
   1  17   0       43.10       61.65      5.19 o 
   2  17   0      920.83     1010.15     10.25 o 
   3  17   0       31.58       29.55      4.85 o 
   4  17   0       48.56       65.07      5.28 o 
   5  17   0      337.38      349.79      8.12 o 
   6  17   0       38.53       36.29      4.81 o 
   7  17   0       83.60       87.18      5.20 o 
   8  17   0      459.20      479.82      7.77 o 
   9  17   0       46.46       56.00      5.90 o 
  10  17   0        3.14        6.59      7.10 o 
   0  18   0      435.34      487.07      9.38 o 
   1  18   0       97.48       89.10      5.25 o 
   2  18   0       44.96       36.99      4.19 o 
   3  18   0      512.22      497.83      5.59 o 
   4  18   0       10.39       11.51      5.22 o 
   5  18   0       14.62       10.85      5.31 o 
   6  18   0      528.90      513.01     13.18 o 
   7  18   0        1.25        4.51      4.99 o 
   8  18   0        2.93        4.69      6.85 o 
   9  18   0        4.36       11.53      6.83 o 
   1  19   0        0.03        3.29      5.11 o 
   2  19   0       16.63       24.65      4.72 o 
   3  19   0      350.81      350.25      5.70 o 
   4  19   0       37.00       39.16      6.23 o 
   5  19   0      101.14      106.86      4.74 o 
   6  19   0      654.93      661.58     10.93 o 
   7  19   0       52.18       51.87      5.22 o 
   8  19   0        9.12       13.98      5.50 o 
   9  19   0      107.50      112.37      8.98 o 
   0  20   0     1338.97     1320.69     29.64 o 
   1  20   0      253.77      261.24      5.27 o 
   2  20   0       93.49       99.72      4.65 o 
   3  20   0      376.48      366.71      8.49 o 
   4  20   0      277.52      275.87      7.23 o 
   5  20   0        1.02        3.51      5.07 o 
   6  20   0      169.16      200.63      6.38 o 
   7  20   0        0.00        1.94      5.97 o 
   8  20   0       10.73       14.68      5.70 o 
   9  20   0        2.57        4.73      6.77 o 
   1  21   0       20.94       23.07      5.29 o 
   2  21   0      318.35      298.58      5.12 o 
   3  21   0      409.32      421.27      5.59 o 
   4  21   0      689.47      687.25     10.47 o 
   5  21   0       18.54       17.93      4.83 o 
   6  21   0       13.94       14.29      5.07 o 
   7  21   0       19.01       23.02      5.64 o 
   8  21   0       40.43       45.36      6.73 o 
   9  21   0        6.71       10.34      7.12 o 
   0  22   0       78.12       68.41      6.73 o 
   1  22   0      232.51      217.35      5.73 o 
   2  22   0     2382.28     2387.70     25.52 o 
   3  22   0      630.23      598.82      8.45 o 
   4  22   0        0.18        5.97      5.02 o 
   5  22   0      156.49      162.71      5.80 o 
   6  22   0        0.08        3.46      5.30 o 
   7  22   0       58.02       58.55      5.74 o 
   8  22   0       12.02       17.67      7.65 o 
   1  23   0      544.95      536.93      7.22 o 
   2  23   0      536.20      536.12      6.49 o 
   3  23   0       31.59       35.63      5.33 o 
   4  23   0       37.56       28.17      5.01 o 
   5  23   0      295.72      279.75      5.91 o 
   6  23   0       65.13       66.56      7.22 o 
   7  23   0        0.35        5.09      6.17 o 
   8  23   0       17.19       19.11      6.17 o 
   0  24   0     7507.44     7793.36     60.95 o 
   1  24   0      115.86      127.39      6.13 o 
   2  24   0        4.70       10.81      5.27 o 
   3  24   0        0.09       -1.77      6.07 o 
   4  24   0        2.50        4.13      5.13 o 
   5  24   0      229.76      200.05      7.37 o 
   6  24   0      124.85      129.50      6.63 o 
   7  24   0        2.07        1.81      5.81 o 
   8  24   0       14.17       10.21      6.93 o 
   1  25   0       31.20       33.52      6.09 o 
   2  25   0      284.52      302.45      6.27 o 
   3  25   0       16.18       20.07      6.27 o 
   4  25   0        2.93        5.71      5.25 o 
   5  25   0       14.58       23.25      6.99 o 
   6  25   0       28.35       32.30      6.43 o 
   7  25   0        7.20        3.24      6.57 o 
   8  25   0        0.15        3.73      6.99 o 
   0  26   0     1204.66     1203.11     12.68 o 
   1  26   0       59.00       63.97      4.84 o 
   2  26   0      296.65      286.49      6.95 o 
   3  26   0      477.40      468.25      8.55 o 
   4  26   0      378.18      377.91      6.32 o 
   5  26   0       40.91       52.22      6.22 o 
   6  26   0        2.89       15.84      7.44 o 
   7  26   0        4.70        2.95      5.49 o 
   1  27   0       76.27       84.09      4.96 o 
   2  27   0     1096.32     1131.90     19.23 o 
   3  27   0        3.95       -3.28      5.13 o 
   4  27   0        7.03       12.21      5.79 o 
   5  27   0       14.69       14.47      7.42 o 
   6  27   0        2.30        1.53      5.99 o 
   7  27   0       59.25       71.79      8.21 o 
   0  28   0      430.30      417.74     10.09 o 
   1  28   0        0.04        8.60      6.17 o 
   2  28   0       10.45       21.61      5.08 o 
   3  28   0      175.25      176.47      5.67 o 
   4  28   0       30.19       39.04      5.34 o 
   5  28   0      460.71      451.27      8.37 o 
   6  28   0       70.19       61.85      8.05 o 
   1  29   0       13.92       15.96      5.98 o 
   2  29   0       80.54       91.40      6.39 o 
   3  29   0        7.08       10.52      5.48 o 
   4  29   0      167.17      153.59      6.45 o 
   5  29   0       35.02       35.26      6.08 o 
   6  29   0       33.64       44.02      6.98 o 
   0  30   0       41.82       39.64     12.79 o 
   1  30   0        3.62        2.48      5.59 o 
   2  30   0        3.99        4.38      5.06 o 
   3  30   0        0.23        1.32      5.12 o 
   4  30   0        5.99        6.17      7.67 o 
   5  30   0       25.05       16.68      7.93 o 
   1  31   0        3.42        8.60      5.19 o 
   2  31   0        0.85        0.90      5.98 o 
   3  31   0        9.82        9.29      5.87 o 
   4  31   0        1.51        2.79      5.58 o 
   5  31   0       62.68       64.41      8.29 o 
   0  32   0       61.85       77.01      9.72 o 
   1  32   0       61.30       64.25      5.72 o 
   2  32   0        1.20        2.52      5.52 o 
   3  32   0       17.68       16.37      6.62 o 
   4  32   0       65.88       81.71      7.09 o 
   1  33   0        4.74       12.62      6.06 o 
   2  33   0        0.76        3.52      6.54 o 
   3  33   0       14.87       13.42      6.99 o 
   0  34   0       18.36       24.80      7.97 o 
   1  34   0        4.62        9.98      5.87 o 
   2  34   0       44.70       54.15      5.65 o 
 -11   0   1       21.89       20.03      7.76 o 
  -9   0   1       69.07       73.15      5.96 o 
  -7   0   1      268.15      284.64      9.80 o 
  -5   0   1       10.29       50.36     23.33 o 
  -3   0   1     7765.08     7529.52    206.41 o 
  -1   0   1        6.11       35.19      9.60 o 
   1   0   1       75.83       69.97      8.68 o 
   3   0   1       92.89      102.83      6.85 o 
   5   0   1     3001.25     3595.70    115.43 o 
   7   0   1      259.79      257.05      8.36 o 
   9   0   1       66.92       53.98      6.86 o 
  11   0   1        1.96        2.66      6.04 o 
 -11   1   1      111.41      117.51      5.31 o 
 -10   1   1        0.50        1.19      4.99 o 
  -9   1   1       14.25       16.20      4.63 o 
  -8   1   1      180.31      174.77      4.80 o 
  -7   1   1      120.10      112.45      4.42 o 
  -6   1   1      232.23      243.77      6.49 o 
  -5   1   1      257.49      278.07      5.07 o 
  -4   1   1      942.74      947.62      7.49 o 
  -3   1   1    22406.10    23843.11     76.22 o 
  -2   1   1     5369.80     5101.53     83.23 o 
  -1   1   1       13.42       20.34      6.82 o 
   0   1   1      949.15      967.51     13.14 o 
   1   1   1      228.86      203.18      6.72 o 
   2   1   1      518.06      521.87      8.10 o 
   3   1   1     1515.96     1528.84     16.37 o 
   4   1   1      181.80      183.41      5.49 o 
   5   1   1        0.11        0.14      4.13 o 
   6   1   1       15.17       22.05      5.72 o 
   7   1   1      312.13      293.44      4.98 o 
   8   1   1        3.01        2.29      4.12 o 
   9   1   1       56.65       48.99      3.72 o 
  10   1   1       76.88       70.53      4.33 o 
  11   1   1        1.91        9.09      5.12 o 
 -11   2   1        0.03        6.01      4.75 o 
 -10   2   1       15.45       19.95      4.74 o 
  -9   2   1        1.72        4.51      4.29 o 
  -8   2   1       59.02       61.56      4.03 o 
  -7   2   1       17.00       15.88      4.68 o 
  -6   2   1      140.82      159.15      4.08 o 
  -5   2   1     3726.15     3991.73     42.03 o 
  -4   2   1     1076.96     1053.67     13.58 o 
  -3   2   1    28970.08    29874.13     84.04 o 
  -2   2   1       57.52       32.19      5.24 o 
  -1   2   1        7.20        9.44      6.24 o 
   0   2   1      969.07      895.99     13.65 o 
   1   2   1        3.39        0.62      4.79 o 
   2   2   1     2780.03     2608.65     20.00 o 
   3   2   1      896.13      887.00     11.13 o 
   4   2   1      283.33      279.86      6.12 o 
   5   2   1      314.62      286.70      6.85 o 
   6   2   1        0.10        3.19      4.08 o 
   7   2   1       68.70       89.95      4.82 o 
   8   2   1       21.42       19.24      4.48 o 
   9   2   1       29.40       26.38      4.74 o 
  10   2   1       81.12       78.58      4.90 o 
  11   2   1       34.96       38.54      4.98 o 
 -11   3   1       13.56       12.14      4.56 o 
 -10   3   1       51.32       56.83      4.81 o 
  -9   3   1       78.84       79.94      4.22 o 
  -8   3   1      382.42      379.26      5.36 o 
  -7   3   1       80.23       77.27      4.53 o 
  -6   3   1     1265.06     1234.78     12.25 o 
  -5   3   1      399.05      345.79      6.07 o 
  -4   3   1       41.37       47.50      4.48 o 
  -3   3   1       49.76       63.57      4.06 o 
  -2   3   1      549.96      517.98      9.75 o 
  -1   3   1       90.08       88.91      6.72 o 
   0   3   1     6791.63     6699.25    113.90 o 
   1   3   1       82.51       82.57      5.48 o 
   2   3   1     3734.91     3514.08     34.49 o 
   3   3   1      201.52      196.12      4.83 o 
   4   3   1        0.00        4.83      4.27 o 
   5   3   1      357.47      360.58      4.97 o 
   6   3   1       29.55       31.24      4.11 o 
   7   3   1       61.78       51.43      4.37 o 
   8   3   1       47.12       40.29      4.62 o 
   9   3   1      345.18      312.48      5.78 o 
  10   3   1       10.49        7.56      4.76 o 
  11   3   1        2.58        7.51      4.66 o 
 -11   4   1        9.85        9.74      4.79 o 
 -10   4   1       50.86       55.56      5.13 o 
  -9   4   1        1.28       -0.06      4.64 o 
  -8   4   1       50.36       52.20      4.07 o 
  -7   4   1      117.09      128.33      4.27 o 
  -6   4   1     1338.06     1228.31     13.60 o 
  -5   4   1     8256.44     8086.17     34.26 o 
  -4   4   1       54.02       53.58      4.23 o 
  -3   4   1      281.99      245.73      5.35 o 
  -2   4   1     4083.45     4010.14     69.86 o 
  -1   4   1        2.53        1.23      6.51 o 
   0   4   1     4243.74     3914.00     42.69 o 
   1   4   1       43.87       41.66      5.07 o 
   2   4   1     1694.91     1695.03     17.73 o 
   3   4   1     4055.06     3843.19     19.05 o 
   4   4   1        1.93       13.42      4.05 o 
   5   4   1       42.78       47.20      3.72 o 
   6   4   1      139.21      138.17      4.45 o 
   7   4   1      101.48      108.42      5.51 o 
   8   4   1      122.08       98.86      4.46 o 
   9   4   1       56.82       51.69      4.18 o 
  10   4   1      386.48      372.13      7.04 o 
  11   4   1       47.03       60.68      5.04 o 
 -11   5   1       87.90       93.13      5.36 o 
 -10   5   1       99.43       94.31      5.27 o 
  -9   5   1       93.32       81.07      4.91 o 
  -8   5   1     1116.24     1125.67     12.74 o 
  -7   5   1        6.33        8.60      4.20 o 
  -6   5   1        5.78        3.08      4.45 o 
  -5   5   1      190.17      179.79      4.81 o 
  -4   5   1       28.27       27.87      3.66 o 
  -3   5   1     2923.34     2810.29     35.69 o 
  -2   5   1      224.86      234.04      6.95 o 
  -1   5   1        3.99        5.99      9.19 o 
   0   5   1    11118.52    10868.94    175.43 o 
   1   5   1       73.63       67.27      4.57 o 
   2   5   1     3595.87     3385.50     48.58 o 
   3   5   1     2271.02     2127.54     20.63 o 
   4   5   1        6.59        5.69      4.02 o 
   5   5   1        9.22       12.74      4.08 o 
   6   5   1       23.01       28.99      3.59 o 
   7   5   1       28.69       33.08      4.12 o 
   8   5   1       50.83       61.18      5.00 o 
   9   5   1      131.74      123.22      4.40 o 
  10   5   1        7.17        4.25      5.66 o 
  11   5   1        0.35        2.77      5.29 o 
 -11   6   1      194.16      199.50      5.04 o 
 -10   6   1      388.84      409.54      6.06 o 
  -9   6   1        0.55        0.37      5.21 o 
  -8   6   1     1539.40     1545.01     29.20 o 
  -7   6   1       43.30       45.86      3.76 o 
  -6   6   1      138.71      147.73      4.68 o 
  -5   6   1      142.17      126.83      4.92 o 
  -4   6   1      130.74      123.52      4.44 o 
  -3   6   1      518.57      514.91      5.86 o 
  -2   6   1     1164.20     1053.19     35.95 o 
  -1   6   1      133.12      111.42      7.87 o 
   0   6   1      347.22      295.15      7.56 o 
   1   6   1        3.27        2.19      5.15 o 
   2   6   1     1995.64     1904.94     25.78 o 
   3   6   1        4.89        6.41      3.27 o 
   4   6   1      309.81      278.55      5.67 o 
   5   6   1      804.09      722.72     13.62 o 
   6   6   1      514.95      515.70     11.11 o 
   7   6   1      220.59      218.97      5.32 o 
   8   6   1     1267.55     1237.44      9.64 o 
   9   6   1        0.84        3.61      4.50 o 
  10   6   1        0.00       -3.86      5.70 o 
  11   6   1       18.53       16.17      4.67 o 
 -11   7   1       71.25       59.83      5.34 o 
 -10   7   1      730.51      676.43      8.69 o 
  -9   7   1        0.29        3.68      4.43 o 
  -8   7   1       39.13       32.45      4.76 o 
  -7   7   1      425.87      430.78      6.58 o 
  -6   7   1      428.90      417.63      5.42 o 
  -5   7   1      585.45      612.08      6.69 o 
  -4   7   1        1.77        2.19      3.33 o 
  -3   7   1      819.94      859.57      9.33 o 
  -2   7   1      287.90      296.47      6.84 o 
  -1   7   1     1782.01     1683.98     34.52 o 
   0   7   1       99.27       87.96      5.32 o 
   1   7   1       16.41       20.33      3.99 o 
   2   7   1     2007.84     1832.02     26.73 o 
   3   7   1      100.02       97.54      4.57 o 
   4   7   1      156.28      159.27      4.46 o 
   5   7   1        0.30        7.31      4.40 o 
   6   7   1      193.24      201.13      4.81 o 
   7   7   1      137.41      147.85      4.39 o 
   8   7   1      349.98      339.76      5.40 o 
   9   7   1        0.65       -0.16      4.92 o 
  10   7   1       79.66       78.66      5.39 o 
  11   7   1       11.18        9.92      5.75 o 
 -11   8   1       32.27       40.10      5.69 o 
 -10   8   1       96.68       86.78      5.08 o 
  -9   8   1       78.26       81.57      5.52 o 
  -8   8   1     1286.28     1257.11     11.89 o 
  -7   8   1      262.99      235.69      5.06 o 
  -6   8   1      842.69      858.14     17.40 o 
  -5   8   1        0.38        3.36      3.81 o 
  -4   8   1        0.95        6.11      3.70 o 
  -3   8   1      198.82      199.65      5.22 o 
  -2   8   1      116.40      120.50      6.85 o 
  -1   8   1      113.99      106.88      6.62 o 
   0   8   1     3997.15     3949.64     55.88 o 
   1   8   1      113.15       99.70      4.49 o 
   2   8   1     2865.76     2745.26     34.50 o 
   3   8   1      714.52      770.31      9.52 o 
   4   8   1      107.17       97.60      3.99 o 
   5   8   1      759.54      732.64      9.49 o 
   6   8   1     1788.66     1908.32     29.02 o 
   7   8   1      572.34      553.47     10.71 o 
   8   8   1      164.93      163.54      4.98 o 
   9   8   1        1.31       -0.72      4.61 o 
  10   8   1       12.44       15.48      5.32 o 
  11   8   1       13.07       10.52      5.80 o 
 -11   9   1       11.84       11.92      5.88 o 
 -10   9   1       61.68       56.90      6.06 o 
  -9   9   1       82.06       86.14      5.54 o 
  -8   9   1     1472.80     1438.66     29.64 o 
  -7   9   1      263.41      239.41      4.96 o 
  -6   9   1      109.68      112.69      5.02 o 
  -5   9   1      446.75      444.53      6.09 o 
  -4   9   1        1.94        8.23      4.51 o 
  -3   9   1        9.36       15.88      4.44 o 
  -2   9   1     3040.73     3150.91     21.27 o 
  -1   9   1       23.11       30.78      4.71 o 
   0   9   1     3972.62     3909.52     56.00 o 
   1   9   1      157.86      159.77      4.75 o 
   2   9   1       41.23       25.28      3.77 o 
   3   9   1        3.15        6.07      3.67 o 
   4   9   1      209.65      198.74      4.26 o 
   5   9   1        0.70        6.22      4.03 o 
   6   9   1      677.68      728.70     12.96 o 
   7   9   1        0.95        2.64      4.39 o 
   8   9   1        8.17       10.29      4.27 o 
   9   9   1        3.99        7.76      4.82 o 
  10   9   1       74.03       73.90      5.45 o 
  11   9   1       55.80       64.82      6.02 o 
 -11  10   1       32.10       33.59      6.27 o 
 -10  10   1      161.54      165.76      5.85 o 
  -9  10   1      291.61      304.63      5.64 o 
  -8  10   1      260.08      264.58      6.30 o 
  -7  10   1      314.08      304.21      5.55 o 
  -6  10   1       59.18       65.19      4.42 o 
  -5  10   1        0.69        1.46      4.86 o 
  -4  10   1      230.11      254.51      4.98 o 
  -3  10   1      139.37      178.74      6.12 o 
  -2  10   1     1072.03     1239.96     16.21 o 
  -1  10   1      266.09      241.36      6.88 o 
   0  10   1     4003.46     4176.13     40.10 o 
   1  10   1        7.72       10.82      4.16 o 
   2  10   1        2.69        0.83      3.49 o 
   3  10   1      413.02      487.42      8.32 o 
   4  10   1     4403.10     4794.81     60.28 o 
   5  10   1      279.63      272.25      8.00 o 
   6  10   1      300.82      289.64      5.02 o 
   7  10   1      299.68      303.83      7.56 o 
   8  10   1        4.99        7.31      4.26 o 
   9  10   1       81.11       87.58      4.78 o 
  10  10   1       79.61       88.45      6.08 o 
 -11  11   1        0.42        1.32      5.78 o 
 -10  11   1        0.18        2.61      5.84 o 
  -9  11   1      128.85      125.26      5.70 o 
  -8  11   1      163.09      163.79      4.56 o 
  -7  11   1       18.96       13.56      4.22 o 
  -6  11   1      346.02      348.05      7.38 o 
  -5  11   1      129.72      128.18      4.48 o 
  -4  11   1      757.15      815.87     16.22 o 
  -3  11   1      586.49      648.56     10.20 o 
  -2  11   1       43.88       56.14      6.06 o 
  -1  11   1      191.48      224.67      6.01 o 
   0  11   1      289.61      297.50      6.63 o 
   1  11   1       54.57       60.43      4.49 o 
   2  11   1     2333.89     2339.09     42.35 o 
   3  11   1      506.15      497.06      5.12 o 
   4  11   1     1725.11     1815.69     24.36 o 
   5  11   1      205.95      175.78      4.05 o 
   6  11   1      133.83      125.73      4.12 o 
   7  11   1     1047.74     1009.87     15.00 o 
   8  11   1      252.72      246.86      7.61 o 
   9  11   1        0.05        0.11      4.05 o 
  10  11   1        3.10        8.65      4.60 o 
 -11  12   1        5.68        2.37     10.18 o 
 -10  12   1       60.91       60.42      5.13 o 
  -9  12   1       67.27       71.52      5.99 o 
  -8  12   1       48.95       55.17      5.59 o 
  -7  12   1        4.04        7.84      4.43 o 
  -6  12   1      325.41      315.62      6.74 o 
  -5  12   1       13.85       23.03      4.60 o 
  -4  12   1     1969.85     2149.75     31.01 o 
  -3  12   1      336.16      377.87      6.57 o 
  -2  12   1       29.71       27.31      4.96 o 
  -1  12   1      204.36      235.05      6.74 o 
   0  12   1        1.16        6.63      5.42 o 
   1  12   1       14.26       22.38      3.96 o 
   2  12   1    29278.43    30923.08     71.14 o 
   3  12   1       48.79       39.87      4.18 o 
   4  12   1       40.87       33.65      3.28 o 
   5  12   1        9.40        5.48      4.11 o 
   6  12   1      157.37      144.54      4.67 o 
   7  12   1     1396.35     1417.43     21.45 o 
   8  12   1      706.50      690.25     11.74 o 
   9  12   1       80.32       87.26      4.92 o 
  10  12   1        0.00        2.69      5.22 o 
 -10  13   1        1.40        2.18      6.08 o 
  -9  13   1       84.77       87.02      5.21 o 
  -8  13   1       10.80       13.63      5.98 o 
  -7  13   1        0.53        2.88      4.55 o 
  -6  13   1      170.63      173.72      5.72 o 
  -5  13   1        0.34       -0.57      4.13 o 
  -4  13   1      289.27      274.22     10.31 o 
  -3  13   1       78.19       85.29      4.96 o 
  -2  13   1      129.19      110.42      5.74 o 
  -1  13   1       13.67        8.08      6.24 o 
   0  13   1      145.25      135.29      5.50 o 
   1  13   1       10.25        9.46      3.77 o 
   2  13   1      106.39       86.83      4.19 o 
   3  13   1       94.88      101.43      4.49 o 
   4  13   1      295.71      288.91      5.26 o 
   5  13   1      430.23      434.97      6.79 o 
   6  13   1      188.71      200.20      4.32 o 
   7  13   1      193.15      202.31      5.03 o 
   8  13   1        8.80       13.93      5.25 o 
   9  13   1      120.28      124.05      5.54 o 
  10  13   1       17.29       20.84      5.59 o 
 -10  14   1       13.77       18.20      6.48 o 
  -9  14   1       31.54       31.52      5.29 o 
  -8  14   1      465.07      501.67     12.37 o 
  -7  14   1      589.46      605.90      7.86 o 
  -6  14   1      202.28      211.98      6.52 o 
  -5  14   1       74.55       72.76      4.92 o 
  -4  14   1      663.23      664.73      8.29 o 
  -3  14   1      454.42      467.70      8.54 o 
  -2  14   1       38.23       55.46      5.61 o 
  -1  14   1       48.68       48.56      5.41 o 
   0  14   1     2204.15     2360.33     13.57 o 
   1  14   1        0.12        3.21      4.57 o 
   2  14   1      349.46      458.40      7.00 o 
   3  14   1        0.50        0.87      3.76 o 
   4  14   1     1134.26     1128.78     15.35 o 
   5  14   1      823.78      833.27      9.42 o 
   6  14   1     2394.15     2391.85     33.25 o 
   7  14   1       60.45       63.76      4.83 o 
   8  14   1       56.67       66.03      5.16 o 
   9  14   1       17.90       18.51      4.78 o 
  10  14   1        0.00        1.41      6.18 o 
 -10  15   1      123.97      139.30      7.76 o 
  -9  15   1       11.84       17.87      7.05 o 
  -8  15   1     2012.79     2022.78     28.22 o 
  -7  15   1        8.82        8.73      4.86 o 
  -6  15   1        0.43        1.08      5.39 o 
  -5  15   1        3.55        6.30      5.15 o 
  -4  15   1        8.87       15.99      6.96 o 
  -3  15   1       69.32       60.16      4.23 o 
  -2  15   1     3428.98     3645.94     36.99 o 
  -1  15   1     1195.82     1293.77     16.64 o 
   0  15   1     3473.87     3720.71     45.23 o 
   1  15   1       41.54       42.32      4.30 o 
   2  15   1     1093.73     1099.20     15.34 o 
   3  15   1       25.99       28.96      4.16 o 
   4  15   1     1166.33     1233.64     17.29 o 
   5  15   1        7.04       14.38      3.80 o 
   6  15   1      977.27      929.97     13.12 o 
   7  15   1        0.78        3.14      5.08 o 
   8  15   1       20.77       21.51      5.50 o 
   9  15   1        6.02        7.07      4.88 o 
  10  15   1      139.50      153.33      6.05 o 
 -10  16   1       18.44       21.85      6.67 o 
  -9  16   1       24.15       18.12      6.98 o 
  -8  16   1        9.10       11.20      5.23 o 
  -7  16   1       97.93      109.32      5.31 o 
  -6  16   1     1097.20     1083.26     19.69 o 
  -5  16   1      213.34      214.17      9.98 o 
  -4  16   1        3.95        4.41      4.93 o 
  -3  16   1        1.12        8.18      4.84 o 
  -2  16   1     1112.86     1268.21     14.32 o 
  -1  16   1       67.39       84.96      5.71 o 
   0  16   1      694.63      653.19      8.02 o 
   1  16   1       51.24       41.87      4.24 o 
   2  16   1        8.61        1.46      4.55 o 
   3  16   1       15.73       12.09      4.17 o 
   4  16   1       47.47       48.11      4.73 o 
   5  16   1       20.84       16.52      4.42 o 
   6  16   1      399.64      392.95      5.43 o 
   7  16   1      905.16      906.40     13.30 o 
   8  16   1      111.33      125.34      5.65 o 
   9  16   1        0.24        2.97      5.00 o 
  10  16   1      125.61      132.63      6.80 o 
 -10  17   1        3.33        8.30      6.79 o 
  -9  17   1      159.66      152.66      6.75 o 
  -8  17   1       29.25       35.26      4.98 o 
  -7  17   1      118.65      107.77      6.20 o 
  -6  17   1     2712.89     2829.84     87.17 o 
  -5  17   1      112.83       93.07      6.29 o 
  -4  17   1       33.87       32.83      5.22 o 
  -3  17   1       33.62       33.50      4.56 o 
  -2  17   1      577.34      638.70      6.93 o 
  -1  17   1       10.33       16.82      6.18 o 
   0  17   1      629.09      810.16      9.78 o 
   1  17   1        2.37       -0.87      4.34 o 
   2  17   1      339.18      334.17      8.30 o 
   3  17   1        2.74        6.63      4.87 o 
   4  17   1       63.00       70.44      4.76 o 
   5  17   1       44.70       47.11      4.18 o 
   6  17   1        1.07       -2.17      4.67 o 
   7  17   1        8.13       14.01      4.37 o 
   8  17   1       15.38       22.38      5.70 o 
   9  17   1        3.07        5.14      4.87 o 
 -10  18   1      194.13      220.11      8.75 o 
  -9  18   1       42.79       45.93      6.66 o 
  -8  18   1        0.06        2.91      5.17 o 
  -7  18   1       10.47       20.22      6.55 o 
  -6  18   1      174.41      160.34      6.98 o 
  -5  18   1        4.86        3.51      4.66 o 
  -4  18   1       65.19       65.65      4.98 o 
  -3  18   1      542.76      539.89      6.54 o 
  -2  18   1        0.05       -0.52      5.01 o 
  -1  18   1        1.43        7.76      5.79 o 
   0  18   1      419.41      428.55      6.51 o 
   1  18   1       53.15       42.15      4.57 o 
   2  18   1      312.87      289.87      5.58 o 
   3  18   1       14.32       15.16      4.21 o 
   4  18   1      135.33      142.58      4.81 o 
   5  18   1      383.43      369.44      5.79 o 
   6  18   1        3.16        5.59      5.21 o 
   7  18   1       81.68       83.62      4.72 o 
   8  18   1      186.70      192.82      6.36 o 
   9  18   1        6.45       16.49      6.32 o 
  -9  19   1        6.43        6.30      7.02 o 
  -8  19   1        1.37        4.85      7.12 o 
  -7  19   1        3.01        7.38      6.65 o 
  -6  19   1      676.78      683.71     14.34 o 
  -5  19   1        7.67       13.40      5.38 o 
  -4  19   1     1020.63     1029.79     23.62 o 
  -3  19   1      101.34      102.71      5.13 o 
  -2  19   1        6.28       11.72      5.73 o 
  -1  19   1      101.26       95.50      5.11 o 
   0  19   1       48.63       43.90      5.12 o 
   1  19   1      139.32      149.73      4.96 o 
   2  19   1       17.91       22.36      4.00 o 
   3  19   1      130.84      127.88      5.05 o 
   4  19   1      280.39      282.19      5.82 o 
   5  19   1        0.77        2.28      4.32 o 
   6  19   1       25.49       29.18      5.46 o 
   7  19   1       16.03       18.24      4.80 o 
   8  19   1       69.90       76.94      6.01 o 
   9  19   1       14.89       27.03      7.49 o 
  -9  20   1        6.11       16.85      9.28 o 
  -8  20   1       59.66       66.95      5.76 o 
  -7  20   1      186.51      196.77      8.19 o 
  -6  20   1      582.16      560.99      9.63 o 
  -5  20   1      575.64      581.65      8.76 o 
  -4  20   1        9.57        2.49      4.65 o 
  -3  20   1        1.10        0.61      4.40 o 
  -2  20   1       21.43       31.00      5.95 o 
  -1  20   1       20.22       16.77      5.14 o 
   0  20   1      255.57      293.17      6.11 o 
   1  20   1        0.43        2.41      4.50 o 
   2  20   1      650.11      696.92     11.29 o 
   3  20   1      622.47      636.58     12.25 o 
   4  20   1        0.92        2.72      4.15 o 
   5  20   1       58.43       61.13      4.36 o 
   6  20   1        3.21        1.84      5.04 o 
   7  20   1        0.07        3.56      4.86 o 
   8  20   1       70.50       74.53      5.54 o 
   9  20   1       20.56       26.80      6.67 o 
  -9  21   1       16.14       21.22      9.63 o 
  -8  21   1       32.97       50.82      8.55 o 
  -7  21   1        3.52        5.94      5.33 o 
  -6  21   1       23.63       23.53      6.78 o 
  -5  21   1      923.86      970.43     16.63 o 
  -4  21   1     1792.37     1719.53     38.92 o 
  -3  21   1        2.28        1.01      4.84 o 
  -2  21   1       75.04       68.14      5.84 o 
  -1  21   1        0.34        1.51      5.32 o 
   0  21   1        9.86        9.93      5.19 o 
   1  21   1       14.54       11.29      4.25 o 
   2  21   1      402.97      369.27     11.40 o 
   3  21   1      375.05      393.50      7.12 o 
   4  21   1       28.84       25.35      4.74 o 
   5  21   1        0.11        0.97      4.96 o 
   6  21   1        0.44        7.06      4.76 o 
   7  21   1        1.98        6.53      5.96 o 
   8  21   1       25.21       17.68      5.59 o 
   9  21   1      141.17      132.46      7.18 o 
  -9  22   1        2.33       11.28      9.92 o 
  -8  22   1        6.54        2.81      7.44 o 
  -7  22   1       51.42       49.18      7.26 o 
  -6  22   1      228.59      205.69      6.46 o 
  -5  22   1      573.37      573.81     22.74 o 
  -4  22   1      305.02      337.57     14.00 o 
  -3  22   1      972.17      955.82     12.35 o 
  -2  22   1       65.38       60.47      6.11 o 
  -1  22   1       97.65      102.71      5.85 o 
   0  22   1     1164.74     1248.91     14.61 o 
   1  22   1       12.61       17.05      4.09 o 
   2  22   1      229.68      233.82      6.09 o 
   3  22   1      114.29      100.24      5.33 o 
   4  22   1        7.81        8.66      5.14 o 
   5  22   1       28.58       33.76      4.58 o 
   6  22   1       51.65       58.52      5.94 o 
   7  22   1       25.51       19.34      6.19 o 
   8  22   1       95.62      110.99      5.99 o 
  -8  23   1       12.17       10.78      7.71 o 
  -7  23   1       14.03       14.42      6.25 o 
  -6  23   1      410.90      361.34      6.97 o 
  -5  23   1       43.47       57.30      4.87 o 
  -4  23   1       22.87       19.05      6.51 o 
  -3  23   1     1029.13     1015.23     17.67 o 
  -2  23   1      500.78      525.29     10.12 o 
  -1  23   1       91.54       98.09      5.72 o 
   0  23   1     5918.18     6139.58     86.37 o 
   1  23   1      293.53      298.60      5.32 o 
   2  23   1       94.86       94.29      4.64 o 
   3  23   1        1.97        6.82      4.29 o 
   4  23   1      116.07      113.50      4.81 o 
   5  23   1       38.65       30.59      5.61 o 
   6  23   1      117.23      108.10      5.59 o 
   7  23   1      155.84      150.58      6.13 o 
   8  23   1       25.18       28.87      5.69 o 
  -8  24   1       38.06       39.35      6.97 o 
  -7  24   1        0.26       -2.83      6.48 o 
  -6  24   1       21.14       21.34      6.11 o 
  -5  24   1       71.97       91.02      9.21 o 
  -4  24   1       30.42       38.77      6.60 o 
  -3  24   1     1186.42     1177.49     23.11 o 
  -2  24   1     8477.21     8646.83     47.67 o 
  -1  24   1        0.09        5.48      6.09 o 
   0  24   1     3654.59     3759.18     73.98 o 
   1  24   1        7.94       12.21      4.97 o 
   2  24   1       65.82       59.08      4.41 o 
   3  24   1       57.69       54.52      5.12 o 
   4  24   1     1132.44     1035.56     14.52 o 
   5  24   1       12.90        8.45      4.34 o 
   6  24   1       97.91       91.49      5.41 o 
   7  24   1      100.45      105.00      5.84 o 
   8  24   1        4.88       14.84      7.13 o 
  -8  25   1        0.29       -7.16      8.31 o 
  -7  25   1        1.38       -3.45      7.18 o 
  -6  25   1        1.14        9.23      7.21 o 
  -5  25   1       32.51       34.75      8.89 o 
  -4  25   1        3.15        9.83      4.79 o 
  -3  25   1       13.26        8.33      4.84 o 
  -2  25   1     2562.50     2578.80     24.83 o 
  -1  25   1      230.60      223.89      6.98 o 
   0  25   1     1513.91     1566.74     31.59 o 
   1  25   1      121.44      122.57      4.95 o 
   2  25   1      100.09      102.41      4.50 o 
   3  25   1        0.75       -1.20      5.10 o 
   4  25   1       10.63       11.80      5.12 o 
   5  25   1       50.13       60.60      6.03 o 
   6  25   1      186.51      178.04      6.15 o 
   7  25   1       69.25       65.57      7.55 o 
  -7  26   1       13.54        5.75      6.23 o 
  -6  26   1       50.83       54.80      5.48 o 
  -5  26   1       68.84       81.84      8.84 o 
  -4  26   1      650.53      637.53     12.07 o 
  -3  26   1        1.51        2.33      5.97 o 
  -2  26   1     1266.91     1252.15     21.61 o 
  -1  26   1       41.16       48.94      6.14 o 
   0  26   1     2932.67     2985.96     48.44 o 
   1  26   1        0.29        5.91      5.24 o 
   2  26   1        6.15       13.95      5.43 o 
   3  26   1       64.76       55.42      4.94 o 
   4  26   1      118.48      102.24      5.96 o 
   5  26   1        8.57       11.99      5.47 o 
   6  26   1      211.49      185.29      6.37 o 
   7  26   1        3.57        3.80      7.27 o 
  -7  27   1       20.39       11.59      6.90 o 
  -6  27   1        7.49       12.52      6.05 o 
  -5  27   1      232.63      220.85      9.53 o 
  -4  27   1     1481.30     1437.38     43.94 o 
  -3  27   1      166.32      154.58      6.52 o 
  -2  27   1       50.11       56.90      5.89 o 
  -1  27   1       20.45       24.75      5.51 o 
   0  27   1      100.76      142.00      6.60 o 
   1  27   1        4.01        5.23      5.28 o 
   2  27   1     2673.75     2480.42     38.25 o 
   3  27   1      199.48      195.17      5.53 o 
   4  27   1       60.79       61.06      5.54 o 
   5  27   1        2.85        3.32      5.66 o 
   6  27   1       69.10       53.67      5.83 o 
   7  27   1        2.80       -1.84      5.80 o 
  -6  28   1      150.68      162.46      5.95 o 
  -5  28   1      281.41      270.45      8.10 o 
  -4  28   1       14.27       13.26     11.28 o 
  -3  28   1        1.81        0.63      5.03 o 
  -2  28   1       15.71       17.34      4.76 o 
  -1  28   1       31.35       33.32      6.02 o 
   0  28   1       50.90       51.67      5.47 o 
   1  28   1       17.47       16.00      4.46 o 
   2  28   1      355.39      355.64      8.74 o 
   3  28   1       36.28       36.06      5.78 o 
   4  28   1        0.40       -0.83      5.41 o 
   5  28   1       64.29       64.64      5.97 o 
   6  28   1       46.68       57.05      6.79 o 
  -6  29   1      154.14      151.26      7.38 o 
  -5  29   1       57.85       47.44      6.17 o 
  -4  29   1       14.93       33.75      9.08 o 
  -3  29   1      212.37      210.95      6.37 o 
  -2  29   1      166.71      161.34      6.28 o 
  -1  29   1        0.08        2.75      6.12 o 
   0  29   1       54.70       57.54      5.19 o 
   1  29   1        9.21       10.97      5.50 o 
   2  29   1      130.38      138.68      5.46 o 
   3  29   1      150.52      139.87      5.95 o 
   4  29   1       16.83       11.70      5.74 o 
   5  29   1       17.92       17.49      5.16 o 
   6  29   1        3.05        2.03      7.13 o 
  -5  30   1        0.31       -5.62      6.02 o 
  -4  30   1        3.98       13.01      7.44 o 
  -3  30   1       28.44       30.08      6.07 o 
  -2  30   1       97.29       98.96      5.23 o 
  -1  30   1       12.75       13.28      5.38 o 
   0  30   1       16.16       19.99      5.01 o 
   1  30   1        5.39        8.78      5.13 o 
   2  30   1        0.14        1.59      5.93 o 
   3  30   1        1.40        0.21      4.96 o 
   4  30   1        1.08        3.42      5.88 o 
   5  30   1       47.11       48.12      6.52 o 
  -5  31   1       83.57       73.34      7.26 o 
  -4  31   1        6.08        9.29      6.07 o 
  -3  31   1       10.20        8.66      8.24 o 
  -2  31   1        0.36        2.43      6.17 o 
  -1  31   1        5.56        6.75      6.50 o 
   0  31   1       21.34       22.67      5.75 o 
   1  31   1       65.35       62.62      5.89 o 
   2  31   1       13.55       13.79      5.38 o 
   3  31   1        1.20        2.21      5.24 o 
   4  31   1       34.99       33.03      6.28 o 
   5  31   1       23.37       23.70      7.19 o 
  -4  32   1       43.71       44.61      8.17 o 
  -3  32   1       11.35       19.88      9.66 o 
  -2  32   1        0.14        1.42      6.39 o 
  -1  32   1        1.92        7.19      5.06 o 
   0  32   1       12.32       10.26      5.36 o 
   1  32   1        1.12        1.15      5.61 o 
   2  32   1        6.69       10.13      5.75 o 
   3  32   1       43.31       53.09      6.62 o 
   4  32   1       12.96        5.17      6.85 o 
  -3  33   1        0.01       -1.32      7.03 o 
  -2  33   1        8.08        7.62      6.61 o 
  -1  33   1       20.97       25.77      5.32 o 
   0  33   1       62.36       64.02      6.44 o 
   1  33   1       25.37       26.93      6.39 o 
   2  33   1       38.15       43.02      6.33 o 
   3  33   1        8.29        8.93      6.62 o 
  -2  34   1        5.65        7.07      6.91 o 
  -1  34   1       31.89       32.63      5.50 o 
   0  34   1       26.93       32.08      6.35 o 
   1  34   1        6.20        9.67      6.00 o 
   2  34   1       15.40       16.10     17.78 o 
 -10   0   2       18.94       17.79      7.17 o 
  -8   0   2      161.93      164.82      6.97 o 
  -6   0   2      788.54      760.06     28.28 o 
  -4   0   2     6119.82     6125.98     22.17 o 
   0   0   2     3351.22     2931.86     80.92 o 
   2   0   2    11559.86    10906.08     95.90 o 
   4   0   2    19569.76    21322.18    114.24 o 
   6   0   2        9.89        8.78      5.98 o 
   8   0   2      152.55      123.35      5.93 o 
  10   0   2        6.29       -0.62      7.50 o 
 -11   1   2        0.54        4.39      4.77 o 
 -10   1   2       33.45       39.20      4.72 o 
  -9   1   2       25.27       18.22      4.41 o 
  -8   1   2       94.10      102.59      3.95 o 
  -7   1   2       11.95       13.32      3.53 o 
  -6   1   2      171.29      149.31      4.31 o 
  -5   1   2     1337.10     1309.19     11.91 o 
  -4   1   2     4785.58     4649.51     71.86 o 
  -3   1   2     1958.12     1949.24     12.92 o 
  -1   1   2        4.68       11.20      5.34 o 
   0   1   2     1551.38     1471.56     27.03 o 
   1   1   2      375.91      339.01      6.76 o 
   2   1   2     2194.39     2060.70     18.70 o 
   3   1   2     1450.19     1367.67      8.34 o 
   4   1   2     3762.90     3941.10     45.28 o 
   5   1   2       52.94       54.15      4.27 o 
   6   1   2        3.74        9.87      5.04 o 
   7   1   2       51.23       51.91      4.89 o 
   8   1   2        4.37        5.36      3.88 o 
   9   1   2      182.33      161.54      4.77 o 
  10   1   2       52.80       50.27      4.35 o 
  11   1   2       22.70       17.32      4.72 o 
 -11   2   2        1.13        6.47      4.68 o 
 -10   2   2       11.72       18.95      5.04 o 
  -9   2   2        3.94        7.23      4.00 o 
  -8   2   2       80.96       81.15      4.08 o 
  -7   2   2       16.15       15.70      4.21 o 
  -6   2   2        1.11        0.73      3.98 o 
  -5   2   2     4635.05     4687.40     18.63 o 
  -4   2   2     9235.06     9252.51     25.84 o 
  -3   2   2      126.05      111.81      4.77 o 
  -2   2   2     6750.17     6720.34     62.83 o 
  -1   2   2      750.92      749.39      9.38 o 
   0   2   2    32739.23    34892.63    108.20 o 
   1   2   2      961.99      894.99      8.94 o 
   2   2   2      655.19      611.29      7.51 o 
   3   2   2       43.73       38.57      4.23 o 
   4   2   2     1094.62     1181.27     15.30 o 
   5   2   2      244.57      259.65      6.80 o 
   6   2   2      964.21      977.78     20.91 o 
   7   2   2       91.96       90.89      5.12 o 
   8   2   2      112.23       93.65      5.36 o 
   9   2   2       21.61       28.10      5.32 o 
  10   2   2       50.12       47.92      4.15 o 
  11   2   2       11.68       13.38      5.34 o 
 -11   3   2        0.17       -2.52      5.08 o 
 -10   3   2        1.51        4.43      4.99 o 
  -9   3   2        0.04       -0.58      4.82 o 
  -8   3   2      196.55      186.05      4.90 o 
  -7   3   2      559.07      602.07      8.60 o 
  -6   3   2    10854.84    11168.86     87.86 o 
  -5   3   2       82.77       60.61      4.37 o 
  -4   3   2      470.05      465.11      7.90 o 
  -3   3   2        1.69       -0.02      4.40 o 
  -2   3   2     1275.32     1172.97     11.76 o 
  -1   3   2       22.83       33.82      4.64 o 
   1   3   2     1585.07     1506.00     15.75 o 
   2   3   2       32.89       16.97      4.31 o 
   3   3   2      110.95      109.09      4.62 o 
   4   3   2        2.18       -1.39      3.48 o 
   5   3   2       54.03       69.50      4.24 o 
   6   3   2     1992.78     2033.16     23.34 o 
   7   3   2      145.19      161.27      4.38 o 
   8   3   2        8.63       15.08      4.99 o 
   9   3   2       23.78       24.69      4.62 o 
  10   3   2        9.63       14.23      4.07 o 
  11   3   2        0.33       -0.86      4.64 o 
 -11   4   2       85.33       86.52      5.29 o 
 -10   4   2      102.67       79.17      5.22 o 
  -9   4   2       60.20       59.35      4.81 o 
  -8   4   2      189.12      180.13      4.42 o 
  -7   4   2      298.83      288.78      6.97 o 
  -6   4   2     2162.43     2058.70     36.06 o 
  -5   4   2        1.78        5.88      4.50 o 
  -4   4   2     3853.39     3812.08     29.71 o 
  -3   4   2     1889.70     1939.68     17.10 o 
  -2   4   2      383.47      386.28      9.80 o 
  -1   4   2      275.40      251.76      6.21 o 
   0   4   2    15915.22    15074.07     67.76 o 
   1   4   2       69.86       76.93      4.50 o 
   2   4   2        1.49        5.73      4.23 o 
   3   4   2      802.07      801.05      6.40 o 
   4   4   2        7.43        4.15      4.22 o 
   5   4   2      113.56      101.09      4.70 o 
   6   4   2      158.41      195.70      5.19 o 
   7   4   2      142.42      144.22      4.72 o 
   8   4   2       69.26       60.82      5.15 o 
   9   4   2       20.85       28.67      4.60 o 
  10   4   2       17.60       12.43      5.76 o 
  11   4   2        9.83       12.90      5.07 o 
 -11   5   2       12.60       12.39      4.74 o 
 -10   5   2       42.47       48.06      4.79 o 
  -9   5   2       79.47       75.80      4.51 o 
  -8   5   2     2232.68     2184.08     34.78 o 
  -7   5   2        0.02        4.30      5.32 o 
  -6   5   2      410.99      360.33      5.26 o 
  -5   5   2      785.50      807.36     10.42 o 
  -4   5   2     2839.10     2802.71     35.81 o 
  -3   5   2      602.96      562.74      6.93 o 
  -2   5   2      711.19      711.28      9.77 o 
  -1   5   2     1659.04     1508.98     25.34 o 
   0   5   2     3731.22     3417.11     59.40 o 
   1   5   2        0.30        0.66      3.69 o 
   2   5   2       60.80       49.44      4.11 o 
   3   5   2        6.53        7.12      3.94 o 
   4   5   2      482.94      440.06      5.06 o 
   5   5   2        0.16        0.87      3.60 o 
   6   5   2       24.21       19.10      3.94 o 
   7   5   2        0.17       -1.83      4.31 o 
   8   5   2      108.11      109.09      4.44 o 
   9   5   2       61.91       63.59      4.59 o 
  10   5   2       15.62        9.67      4.67 o 
  11   5   2       70.69       68.28      4.66 o 
 -11   6   2       36.77       36.25      5.24 o 
 -10   6   2       35.45       37.37      4.43 o 
  -9   6   2        0.33       -0.89      4.73 o 
  -8   6   2      903.68      890.64      7.00 o 
  -7   6   2       64.62       66.50      5.43 o 
  -6   6   2     1942.26     1844.85     19.83 o 
  -5   6   2      130.12      154.26      4.30 o 
  -4   6   2      138.55      143.81      5.38 o 
  -3   6   2     1028.99      996.59      9.62 o 
  -2   6   2     2313.34     2237.45     18.85 o 
  -1   6   2     1928.32     1805.28     28.95 o 
   0   6   2      222.09      176.48      4.81 o 
   1   6   2      573.53      507.57      6.34 o 
   2   6   2      154.18      157.61      4.05 o 
   3   6   2       77.33       88.33      4.31 o 
   4   6   2        6.69        7.07      4.20 o 
   5   6   2      476.47      481.29      8.61 o 
   6   6   2        8.89        9.06      4.14 o 
   7   6   2       43.09       41.43      4.07 o 
   8   6   2      205.05      204.26      4.45 o 
   9   6   2       20.10       23.06      4.26 o 
  10   6   2      165.90      162.76      5.32 o 
 -11   7   2      552.66      539.55      7.43 o 
 -10   7   2      317.99      302.75      6.73 o 
  -9   7   2        9.77       11.61      4.83 o 
  -8   7   2      600.97      613.71      8.26 o 
  -7   7   2      330.06      350.89      5.97 o 
  -6   7   2       59.07       49.16      4.05 o 
  -5   7   2        2.24        5.67      4.13 o 
  -4   7   2     1201.30     1275.46     17.13 o 
  -3   7   2      317.49      345.48      6.09 o 
  -2   7   2     3942.30     3972.65     66.29 o 
  -1   7   2     3622.05     3391.47     56.78 o 
   0   7   2      539.32      472.01      9.67 o 
   1   7   2      526.83      487.95      5.63 o 
   2   7   2      126.95      133.63      3.78 o 
   3   7   2       93.48       85.82      4.61 o 
   4   7   2       89.70       79.17      4.39 o 
   5   7   2      337.23      330.99      5.56 o 
   6   7   2      139.55      132.64      4.54 o 
   7   7   2        2.98        5.94      4.03 o 
   8   7   2      123.06      128.67      5.25 o 
   9   7   2        0.16        2.27      4.92 o 
  10   7   2       75.49       75.62      5.52 o 
 -11   8   2       41.32       39.81      5.75 o 
 -10   8   2       67.28       59.55      5.09 o 
  -9   8   2      226.71      214.80      5.31 o 
  -8   8   2     3009.11     3046.70     38.88 o 
  -7   8   2      168.80      162.60      4.87 o 
  -6   8   2       83.25       74.52      4.89 o 
  -5   8   2       18.24       16.47      4.40 o 
  -4   8   2        2.86        3.14      4.11 o 
  -3   8   2       88.89       91.38      5.29 o 
  -2   8   2      957.69      960.58     10.33 o 
  -1   8   2     1669.22     1613.07     37.75 o 
   0   8   2     2099.43     2002.21     35.72 o 
   1   8   2       53.50       57.45      3.90 o 
   2   8   2      136.67      137.83      3.96 o 
   3   8   2       46.85       47.76      3.71 o 
   4   8   2        0.54        3.85      5.01 o 
   5   8   2      482.21      478.38     10.34 o 
   6   8   2        0.18       -2.07      4.59 o 
   7   8   2      677.31      658.79     16.26 o 
   8   8   2       36.00       44.80      4.37 o 
   9   8   2       68.60       73.36      4.41 o 
  10   8   2        3.18        4.40      4.98 o 
 -11   9   2       17.89       15.61      6.22 o 
 -10   9   2        5.86        6.87      5.28 o 
  -9   9   2      120.27      111.76      4.85 o 
  -8   9   2      740.11      721.45     13.98 o 
  -7   9   2       80.42       80.62      5.47 o 
  -6   9   2       10.24        8.22      3.74 o 
  -5   9   2        2.14        2.48      4.31 o 
  -4   9   2      910.22     1049.87     11.56 o 
  -3   9   2     7470.11     7655.65     51.86 o 
  -2   9   2      566.54      516.67      7.63 o 
  -1   9   2      605.38      527.39      7.42 o 
   0   9   2      385.47      348.14      5.25 o 
   1   9   2       36.72       32.48      3.46 o 
   2   9   2      332.13      400.26      4.93 o 
   3   9   2      476.87      487.22      6.49 o 
   4   9   2       50.69       55.21      3.65 o 
   5   9   2        2.64        7.45      4.47 o 
   6   9   2      359.82      347.86      6.90 o 
   7   9   2      461.11      458.08      5.42 o 
   8   9   2       58.61       62.84      4.13 o 
   9   9   2       84.90       84.20      5.13 o 
  10   9   2      384.53      410.06      9.80 o 
 -11  10   2      226.56      192.65      6.79 o 
 -10  10   2      648.06      624.93     12.11 o 
  -9  10   2       79.62       95.96      9.63 o 
  -8  10   2        3.43        1.98      5.86 o 
  -7  10   2      383.58      376.67      6.12 o 
  -6  10   2       28.26       26.68      4.94 o 
  -5  10   2        4.25        2.33      4.85 o 
  -4  10   2     1475.77     1547.21     15.46 o 
  -3  10   2      810.81      855.98     16.76 o 
  -2  10   2       37.52       58.90      6.65 o 
  -1  10   2     1218.28     1298.52     27.77 o 
   0  10   2        0.11       -0.39      4.57 o 
   1  10   2       82.24       90.08      4.58 o 
   2  10   2      400.13      387.10      5.67 o 
   3  10   2      295.16      321.28      4.64 o 
   4  10   2       15.47       25.21      3.34 o 
   5  10   2      286.99      281.43      5.23 o 
   6  10   2       33.77       30.24      4.77 o 
   7  10   2        1.88        6.72      4.86 o 
   8  10   2        6.47        8.83      4.41 o 
   9  10   2       21.65       32.95      5.60 o 
  10  10   2       35.59       44.96      5.55 o 
 -11  11   2       34.32       31.83      7.18 o 
 -10  11   2       23.15       25.01      6.56 o 
  -9  11   2        1.62        4.16      6.17 o 
  -8  11   2       65.83       76.33      5.57 o 
  -7  11   2        0.30       -0.17      4.59 o 
  -6  11   2      135.74      127.56      5.37 o 
  -5  11   2        0.41        2.82      4.12 o 
  -4  11   2       51.16       71.28      5.46 o 
  -3  11   2      977.99     1048.95     30.12 o 
  -2  11   2      130.29      109.47      8.13 o 
  -1  11   2     3430.56     3665.33     31.35 o 
   0  11   2      237.61      238.51      6.74 o 
   1  11   2       88.83       86.79      4.99 o 
   2  11   2     3065.62     3010.52     25.84 o 
   3  11   2      104.73      107.14      4.10 o 
   4  11   2       63.49       74.56      3.43 o 
   5  11   2      375.61      380.60      6.28 o 
   6  11   2      439.37      428.09      6.28 o 
   7  11   2     1394.96     1407.41     17.81 o 
   8  11   2       77.71       85.62      4.93 o 
   9  11   2       41.71       37.76      5.53 o 
  10  11   2       17.70       22.49      5.17 o 
 -11  12   2       65.25       59.40      5.98 o 
 -10  12   2        9.62       14.07      5.53 o 
  -9  12   2      198.39      189.83      5.71 o 
  -8  12   2        0.08        3.97      5.49 o 
  -7  12   2      112.84      116.22      4.57 o 
  -6  12   2       89.97       94.22      4.58 o 
  -5  12   2      281.70      277.23      5.61 o 
  -4  12   2       12.34       15.46      4.55 o 
  -3  12   2      301.09      318.76      5.87 o 
  -2  12   2        8.66        7.42      6.61 o 
  -1  12   2     2741.81     2939.10     23.97 o 
   0  12   2     4219.52     4738.59     80.52 o 
   1  12   2      118.50      142.98      4.25 o 
   2  12   2      285.12      246.24      4.63 o 
   3  12   2      108.35      101.12      3.63 o 
   4  12   2      520.33      466.43      5.06 o 
   5  12   2      628.27      617.13      5.38 o 
   6  12   2     1004.26      991.36     16.26 o 
   7  12   2     1183.23     1200.25     16.48 o 
   8  12   2       56.52       66.43      4.87 o 
   9  12   2      164.00      178.19      5.77 o 
  10  12   2       11.71       13.06      5.11 o 
 -10  13   2        3.57        4.45      6.97 o 
  -9  13   2        0.08        9.63      6.38 o 
  -8  13   2       19.20       23.76      6.31 o 
  -7  13   2       21.80       21.45      4.32 o 
  -6  13   2       47.65       50.31      4.79 o 
  -5  13   2        0.02        8.92      5.04 o 
  -4  13   2        2.14        1.80      4.87 o 
  -3  13   2      152.48      150.96      5.90 o 
  -2  13   2        0.86       -0.18      4.67 o 
  -1  13   2      267.67      279.77      6.05 o 
   0  13   2      288.69      252.28      6.34 o 
   1  13   2      442.77      466.64      6.63 o 
   2  13   2     2821.06     3001.85     44.39 o 
   3  13   2      112.82      129.26      3.70 o 
   4  13   2      207.38      230.38      4.00 o 
   5  13   2     1061.48     1046.63     13.39 o 
   6  13   2      684.76      684.28      8.81 o 
   7  13   2        0.98        4.44      5.10 o 
   8  13   2      521.37      526.33      7.52 o 
   9  13   2      159.08      153.44      6.01 o 
  10  13   2       16.44       21.90      5.21 o 
 -10  14   2       35.74       41.59      6.54 o 
  -9  14   2       71.94       73.71      7.02 o 
  -8  14   2        0.53        0.54      5.63 o 
  -7  14   2      145.93      147.23      4.98 o 
  -6  14   2        2.93        8.89      5.28 o 
  -5  14   2       37.28       40.79      7.50 o 
  -4  14   2       15.25       17.22      4.45 o 
  -3  14   2     1106.61     1121.77     17.61 o 
  -2  14   2      479.31      520.44      8.01 o 
  -1  14   2      653.04      680.14      9.41 o 
   0  14   2        9.25        7.76      4.17 o 
   1  14   2      219.53      226.30      4.96 o 
   2  14   2     2253.26     2596.56     46.17 o 
   3  14   2      363.98      347.50      4.86 o 
   4  14   2      226.36      242.62      4.22 o 
   5  14   2     1555.39     1481.07     16.96 o 
   6  14   2       40.07       41.02      4.59 o 
   7  14   2       10.35       15.19      4.68 o 
   8  14   2      269.94      260.50      9.71 o 
   9  14   2      267.72      268.52      5.92 o 
  10  14   2        1.46        5.37      6.33 o 
 -10  15   2      108.02      120.46      7.96 o 
  -9  15   2        3.30        7.51      6.25 o 
  -8  15   2      346.92      357.52      7.03 o 
  -7  15   2       10.36       20.57      4.69 o 
  -6  15   2       32.24       30.97      6.21 o 
  -5  15   2        3.54        8.47      5.09 o 
  -4  15   2        1.31        3.78      5.03 o 
  -3  15   2     2268.59     2231.36     24.73 o 
  -2  15   2      284.58      317.32      6.50 o 
  -1  15   2       39.82       31.06      4.78 o 
   0  15   2      104.92      127.83      4.57 o 
   1  15   2        0.00        2.35      4.33 o 
   2  15   2       66.56       66.07      4.67 o 
   3  15   2      107.69      103.44      3.94 o 
   4  15   2     1140.38     1207.26     15.02 o 
   5  15   2      466.77      484.62      6.06 o 
   6  15   2       28.63       31.98      4.51 o 
   7  15   2        0.32        1.06      4.33 o 
   8  15   2      300.79      303.75      6.00 o 
   9  15   2        0.23        1.44      5.28 o 
  10  15   2        1.75       10.50     14.19 o 
 -10  16   2      236.00      241.67      6.87 o 
  -9  16   2       86.74       90.75      7.80 o 
  -8  16   2       22.66       32.34      6.42 o 
  -7  16   2       20.27       23.71      5.14 o 
  -6  16   2      531.90      581.04     20.27 o 
  -5  16   2       17.37       13.80      4.72 o 
  -4  16   2       37.95       40.91      4.57 o 
  -3  16   2       76.33       82.93      6.80 o 
  -2  16   2       22.56       19.42      5.91 o 
  -1  16   2      612.16      583.61      8.32 o 
   0  16   2      614.82      681.11     13.39 o 
   1  16   2      111.36      120.25      4.39 o 
   2  16   2      663.15      667.61     13.49 o 
   3  16   2       96.00       93.54      4.49 o 
   4  16   2     1144.84     1105.61      7.93 o 
   5  16   2        8.91       10.10      3.71 o 
   6  16   2       74.70       72.56      4.03 o 
   7  16   2       15.16       14.33      4.72 o 
   8  16   2       49.51       57.49      5.12 o 
   9  16   2       63.20       77.48      6.67 o 
 -10  17   2      314.99      302.99      9.72 o 
  -9  17   2      128.79      128.24     10.01 o 
  -8  17   2       91.42      101.28     11.43 o 
  -7  17   2      326.47      348.20     10.14 o 
  -6  17   2      906.63      928.44     33.59 o 
  -5  17   2        9.28        8.59      5.22 o 
  -4  17   2       40.24       50.73      5.97 o 
  -3  17   2        0.06        7.55      6.78 o 
  -2  17   2       44.82       51.92      6.01 o 
  -1  17   2       28.68       21.68      4.84 o 
   0  17   2       80.69       99.59      4.13 o 
   1  17   2        0.91        2.06      3.67 o 
   2  17   2      102.18      125.61      4.22 o 
   3  17   2       18.63       29.26      4.22 o 
   4  17   2       30.51       33.32      4.30 o 
   5  17   2      803.26      823.00     15.53 o 
   6  17   2      240.38      242.16      4.69 o 
   7  17   2      100.84      106.20      5.34 o 
   8  17   2       36.46       40.02      4.73 o 
   9  17   2       13.63       19.99      5.98 o 
 -10  18   2       35.59       36.75      8.22 o 
  -9  18   2      162.76      176.46      8.12 o 
  -8  18   2      124.99      133.76      6.42 o 
  -7  18   2      188.31      189.22     13.42 o 
  -6  18   2        1.47       13.32      6.41 o 
  -5  18   2       42.60       50.49      5.47 o 
  -4  18   2       38.08       45.25      6.00 o 
  -3  18   2        1.08        4.12      7.17 o 
  -2  18   2      150.13      174.95      5.31 o 
  -1  18   2       38.59       34.01      5.23 o 
   0  18   2      247.21      252.08      4.66 o 
   1  18   2       12.97       14.11      3.82 o 
   2  18   2        0.07        3.25      4.09 o 
   3  18   2        6.64        6.44      3.95 o 
   4  18   2       13.72       17.00      4.14 o 
   5  18   2      114.02      112.20      5.12 o 
   6  18   2       64.95       74.47      3.98 o 
   7  18   2        7.71        4.64      4.13 o 
   8  18   2       26.00       24.94      5.18 o 
   9  18   2        0.64        4.54      5.63 o 
  -9  19   2        9.35       25.96      9.29 o 
  -8  19   2      967.59      976.60     20.49 o 
  -7  19   2      139.24      139.80      8.30 o 
  -6  19   2      150.96      159.25      6.04 o 
  -5  19   2      189.53      175.83      6.66 o 
  -4  19   2      121.88      116.52     10.15 o 
  -3  19   2      176.84      177.39      7.94 o 
  -2  19   2      316.60      307.60      6.46 o 
  -1  19   2       35.70       30.07      4.67 o 
   0  19   2       14.76       17.05      4.54 o 
   1  19   2        0.34        1.21      4.11 o 
   2  19   2       23.32       14.29      4.75 o 
   3  19   2        0.01        1.40      4.29 o 
   4  19   2       47.73       47.58      4.02 o 
   5  19   2       45.98       41.62      4.65 o 
   6  19   2       29.09       31.65      4.81 o 
   7  19   2       37.46       34.81      6.20 o 
   8  19   2       27.52       32.17      5.35 o 
   9  19   2       57.47       63.64      5.98 o 
  -9  20   2       15.28       12.54      8.02 o 
  -8  20   2      818.86      831.82     29.68 o 
  -7  20   2       84.00      100.25      6.08 o 
  -6  20   2      269.29      295.55      7.50 o 
  -5  20   2      157.66      140.41      5.97 o 
  -4  20   2       66.77       56.60      5.51 o 
  -3  20   2       14.48       16.74      4.33 o 
  -2  20   2      122.22      115.90      6.32 o 
  -1  20   2      258.56      260.85      5.81 o 
   0  20   2       98.81       86.81      4.47 o 
   1  20   2       29.93       32.91      4.65 o 
   2  20   2        0.85        3.14      4.17 o 
   3  20   2        3.22        2.35      4.10 o 
   4  20   2       11.43       13.00      4.56 o 
   5  20   2       49.00       59.64      4.74 o 
   6  20   2       36.18       33.57      4.91 o 
   7  20   2        9.35       13.43      6.75 o 
   8  20   2       84.20       88.22      7.06 o 
   9  20   2        0.04       -0.30     11.06 o 
  -9  21   2       49.49       58.67      6.92 o 
  -8  21   2      227.28      240.82     12.19 o 
  -7  21   2       48.59       49.51      7.14 o 
  -6  21   2     1580.39     1594.24     39.63 o 
  -5  21   2        0.07        2.44      6.47 o 
  -4  21   2        8.24        8.51      6.60 o 
  -3  21   2      461.79      455.68     12.06 o 
  -2  21   2       61.30       67.44      6.17 o 
  -1  21   2        7.97        8.50      4.67 o 
   0  21   2     1824.39     1836.42     37.45 o 
   1  21   2       26.84       37.08      4.79 o 
   2  21   2        1.26       -1.59      3.99 o 
   3  21   2       27.44       28.31      4.45 o 
   4  21   2        1.35        6.90      4.57 o 
   5  21   2       37.37       34.13      4.11 o 
   6  21   2      216.77      207.69      5.57 o 
   7  21   2       22.02       20.84      4.79 o 
   8  21   2       64.70       57.91      6.36 o 
  -9  22   2        0.04        8.04      6.25 o 
  -8  22   2      121.21      114.89     11.56 o 
  -7  22   2      126.10      110.63      6.62 o 
  -6  22   2      605.35      657.87     20.93 o 
  -5  22   2      379.23      368.68      7.70 o 
  -4  22   2      264.46      276.88      8.25 o 
  -3  22   2       62.41       59.68      5.10 o 
  -2  22   2       17.62       17.55      5.31 o 
  -1  22   2      346.49      340.41      6.24 o 
   0  22   2     1402.14     1496.24     37.97 o 
   1  22   2       33.65       37.23      4.54 o 
   2  22   2       22.71       17.95      4.47 o 
   3  22   2        7.69        3.81      4.13 o 
   4  22   2        0.22        1.39      4.26 o 
   5  22   2       55.92       62.89      5.28 o 
   6  22   2      114.97      109.04      5.72 o 
   7  22   2        0.47       -1.42      5.48 o 
   8  22   2        3.90        3.99      6.39 o 
  -8  23   2        5.47       13.45      8.44 o 
  -7  23   2       30.52       25.64      8.01 o 
  -6  23   2      214.04      211.42      6.42 o 
  -5  23   2       46.34       52.09      5.38 o 
  -4  23   2      576.24      576.75      6.74 o 
  -3  23   2      264.01      246.43      5.82 o 
  -2  23   2      470.36      458.41      6.67 o 
  -1  23   2       44.87       47.01      4.68 o 
   0  23   2       74.06       73.37      5.67 o 
   1  23   2      115.81      125.12      4.79 o 
   2  23   2      311.51      288.19      7.58 o 
   3  23   2        4.41        8.65      5.12 o 
   4  23   2       67.89       60.10      4.50 o 
   5  23   2        3.29        3.71      4.96 o 
   6  23   2        5.12        8.78      4.83 o 
   7  23   2       38.10       35.13      6.14 o 
   8  23   2        0.48        3.15      7.42 o 
  -8  24   2       88.91       83.12      7.11 o 
  -7  24   2       59.47       50.49      9.27 o 
  -6  24   2       35.74       51.91      7.72 o 
  -5  24   2       44.45       42.60      6.27 o 
  -4  24   2      162.33      152.97      6.26 o 
  -3  24   2      628.76      680.48     18.82 o 
  -2  24   2     2443.14     2458.52     20.30 o 
  -1  24   2       12.77       10.71      4.69 o 
   0  24   2        0.18        4.35      5.04 o 
   1  24   2        3.20        9.53      4.97 o 
   2  24   2        4.10        4.75      4.64 o 
   3  24   2       15.57       12.93      5.29 o 
   4  24   2      631.22      541.07     10.89 o 
   5  24   2       26.34       36.75      5.62 o 
   6  24   2        8.28        7.18      4.74 o 
   7  24   2        0.18        1.68      5.87 o 
  -8  25   2        1.62       -1.05      6.34 o 
  -7  25   2        0.28       -7.66      7.66 o 
  -6  25   2        0.13        1.84      5.82 o 
  -5  25   2      195.50      197.79      8.64 o 
  -4  25   2        0.00       -5.76      5.88 o 
  -3  25   2       63.48       79.25      5.99 o 
  -2  25   2       71.50       73.37     14.94 o 
  -1  25   2        0.21        2.68      4.24 o 
   0  25   2      273.33      273.50      5.43 o 
   1  25   2       59.34       67.16      4.85 o 
   2  25   2      118.59      129.19      5.01 o 
   3  25   2        0.10        2.19      4.49 o 
   4  25   2       26.69       22.72      4.85 o 
   5  25   2        5.33        7.13      5.25 o 
   6  25   2       16.43       15.75      5.66 o 
   7  25   2        2.20        6.29      5.30 o 
  -7  26   2        0.31        4.61     14.54 o 
  -6  26   2       56.39       59.25      5.96 o 
  -5  26   2     1389.40     1476.66     42.80 o 
  -4  26   2      127.48      130.19      5.64 o 
  -3  26   2       85.23       90.71      5.51 o 
  -2  26   2      185.12      171.77      6.97 o 
  -1  26   2       55.36       66.04      5.51 o 
   0  26   2       19.05       27.28      4.94 o 
   1  26   2        0.67        3.31      5.16 o 
   2  26   2      258.28      241.29      5.14 o 
   3  26   2       10.35       11.61      4.55 o 
   4  26   2       56.06       51.22      4.52 o 
   5  26   2       66.84       56.27      5.03 o 
   6  26   2       19.26       22.76      5.46 o 
   7  26   2        0.18        5.29      5.59 o 
  -7  27   2       46.08       39.24      8.09 o 
  -6  27   2       53.02       58.10      5.94 o 
  -5  27   2      219.62      233.95      6.46 o 
  -4  27   2        0.23        0.59      6.25 o 
  -3  27   2       60.46       56.58      6.47 o 
  -2  27   2      202.85      213.44      7.14 o 
  -1  27   2      160.98      175.35      5.41 o 
   0  27   2      547.71      549.96      6.75 o 
   1  27   2      367.04      372.88      9.54 o 
   2  27   2      187.51      218.92      5.44 o 
   3  27   2        2.18       -5.09      5.09 o 
   4  27   2       24.84       24.54      5.64 o 
   5  27   2        2.57        6.79      6.24 o 
   6  27   2       22.30       20.54      5.94 o 
  -6  28   2        6.47       17.72      7.76 o 
  -5  28   2      198.06      192.75      7.53 o 
  -4  28   2        6.13        6.69      6.19 o 
  -3  28   2       11.87       20.41      5.92 o 
  -2  28   2        2.75        1.24      5.96 o 
  -1  28   2      405.15      412.30      6.60 o 
   0  28   2      383.15      396.41      6.49 o 
   1  28   2      301.52      305.14      5.68 o 
   2  28   2      103.88      111.71      5.44 o 
   3  28   2       68.17       67.16      4.81 o 
   4  28   2        0.02        2.71      5.71 o 
   5  28   2        0.17        2.18      5.23 o 
   6  28   2       63.96       74.17      6.40 o 
  -6  29   2        4.25        1.71      7.96 o 
  -5  29   2       29.41       34.32      6.89 o 
  -4  29   2      109.26      124.06      6.14 o 
  -3  29   2        8.85       20.11      7.17 o 
  -2  29   2       48.46       56.52      6.96 o 
  -1  29   2       66.00       73.21      5.42 o 
   0  29   2        1.56        5.29      5.26 o 
   1  29   2      230.94      250.55      6.06 o 
   2  29   2       23.69       31.65      5.71 o 
   3  29   2       37.78       30.37      5.27 o 
   4  29   2       10.08       10.36      5.69 o 
   5  29   2        1.49        4.08      5.36 o 
  -5  30   2        0.48       10.46      6.23 o 
  -4  30   2       14.75       14.54      6.77 o 
  -3  30   2      162.85      152.63      7.83 o 
  -2  30   2        2.57        7.38      5.49 o 
  -1  30   2        5.90        5.02      5.96 o 
   0  30   2       18.70       16.98      5.34 o 
   1  30   2       59.77       66.94      6.07 o 
   2  30   2       20.72       19.39      5.33 o 
   3  30   2       54.59       64.67      5.14 o 
   4  30   2        2.59        3.95      6.10 o 
   5  30   2       29.57       30.83      6.15 o 
  -5  31   2        4.24        1.02      6.37 o 
  -4  31   2        4.04       10.97      6.77 o 
  -3  31   2        0.41       -1.11      6.67 o 
  -2  31   2      123.76      128.37      5.72 o 
  -1  31   2      111.60      118.69      6.32 o 
   0  31   2       32.34       35.73      5.31 o 
   1  31   2        3.65        3.74      5.38 o 
   2  31   2       10.52       15.35      5.53 o 
   3  31   2        0.19       11.03      6.01 o 
   4  31   2        2.77       -0.47      6.71 o 
  -4  32   2        9.14       14.48      6.32 o 
  -3  32   2       11.95       19.15      7.00 o 
  -2  32   2        5.70        4.16      5.49 o 
  -1  32   2       14.71       17.81      5.68 o 
   0  32   2       56.26       47.67      6.09 o 
   1  32   2       13.96       19.00      6.01 o 
   2  32   2        9.42       15.29      6.12 o 
   3  32   2        0.00        7.44      6.68 o 
  -3  33   2       58.82       64.94      8.51 o 
  -2  33   2       17.32       16.72      6.25 o 
  -1  33   2        1.06        3.91      6.13 o 
   0  33   2       12.35       16.58      6.44 o 
   1  33   2       13.90       16.25      6.25 o 
   2  33   2       18.56       19.90      6.29 o 
  -1  34   2        6.64       10.87      6.80 o 
   0  34   2        5.58        8.85      6.57 o 
   1  34   2       10.16       11.00      7.11 o 
 -11   0   3        4.45       11.12      7.03 o 
  -9   0   3        7.45       10.19      7.09 o 
  -7   0   3      881.34      894.50     13.71 o 
  -5   0   3     8538.36     8493.25     49.28 o 
  -3   0   3       84.44       98.28      7.71 o 
  -1   0   3     6115.71     5814.29     69.91 o 
   1   0   3     2031.58     1864.93     14.77 o 
   3   0   3       57.61       56.87      6.71 o 
   5   0   3        7.15       16.19      6.93 o 
   7   0   3       18.03        6.92      6.16 o 
   9   0   3      108.03      107.14      7.17 o 
 -11   1   3        1.96        3.19      4.73 o 
 -10   1   3       22.80       24.88      4.86 o 
  -9   1   3       93.42       94.10      4.46 o 
  -8   1   3       13.87       14.19      4.59 o 
  -7   1   3      127.00      116.13      4.57 o 
  -6   1   3      679.88      684.89     14.56 o 
  -5   1   3      891.45      904.45      6.84 o 
  -4   1   3      274.43      277.04      5.88 o 
  -3   1   3       14.73       19.97      4.42 o 
  -2   1   3        4.92        5.26      4.06 o 
  -1   1   3     2150.93     1914.03     11.63 o 
   0   1   3      169.32      170.56      5.42 o 
   1   1   3     1425.38     1294.12     16.67 o 
   2   1   3        3.29        1.23      4.26 o 
   3   1   3      107.08      101.70      4.62 o 
   4   1   3        8.66        6.82      3.59 o 
   5   1   3      521.71      533.86     13.44 o 
   6   1   3        8.61        7.08      5.14 o 
   7   1   3       40.14       43.23      4.60 o 
   8   1   3      133.85      110.56      4.51 o 
   9   1   3      144.56      145.84      4.38 o 
  10   1   3       45.81       46.32      4.75 o 
 -11   2   3        1.37        3.61      5.12 o 
 -10   2   3       39.43       43.04      4.80 o 
  -9   2   3       20.62       18.52      4.26 o 
  -8   2   3     1171.97     1174.42     20.68 o 
  -7   2   3      402.95      404.53      7.95 o 
  -6   2   3       82.34       89.82      4.09 o 
  -5   2   3     2572.75     2583.89     24.12 o 
  -4   2   3       98.99       95.95      5.29 o 
  -3   2   3      247.53      213.71      5.81 o 
  -2   2   3      205.31      173.92      5.65 o 
  -1   2   3    15127.20    14753.61    237.91 o 
   0   2   3      220.86      194.69      5.47 o 
   1   2   3      282.85      264.92      5.28 o 
   2   2   3      268.15      224.54      4.91 o 
   3   2   3       28.57       30.58      4.55 o 
   4   2   3     1128.43     1173.43     28.42 o 
   5   2   3      219.61      199.84      5.43 o 
   6   2   3        2.03        6.45      4.12 o 
   7   2   3      209.01      194.66      4.26 o 
   8   2   3        3.23        9.26      4.71 o 
   9   2   3       15.43       13.12      4.97 o 
  10   2   3       91.81       78.29      4.33 o 
 -11   3   3       18.26       21.32      5.56 o 
 -10   3   3       21.43       24.51      4.46 o 
  -9   3   3        1.22        6.42      3.88 o 
  -8   3   3     1952.61     1883.79     20.61 o 
  -7   3   3      163.07      151.29      4.23 o 
  -6   3   3      354.23      368.13      6.39 o 
  -5   3   3      120.87      118.61      4.39 o 
  -4   3   3        8.92       11.87      4.05 o 
  -3   3   3      214.12      218.08      5.31 o 
  -2   3   3      215.93      180.52      5.94 o 
  -1   3   3    19318.89    19295.45    341.00 o 
   0   3   3     6300.05     5960.54     78.44 o 
   1   3   3      617.32      566.22      9.90 o 
   2   3   3       34.48       42.16      4.38 o 
   3   3   3       41.71       43.63      4.91 o 
   4   3   3        6.54        7.70      4.29 o 
   5   3   3       16.13       21.36      4.49 o 
   6   3   3      376.44      409.82      5.09 o 
   7   3   3       53.56       63.88      4.50 o 
   8   3   3       49.53       48.65      4.68 o 
   9   3   3       13.25       13.77      4.97 o 
  10   3   3        8.05        6.90      5.05 o 
 -11   4   3        0.00        1.68      5.52 o 
 -10   4   3      220.93      192.60      5.23 o 
  -9   4   3      101.73       90.96      4.39 o 
  -8   4   3      598.96      567.10      9.88 o 
  -7   4   3      963.85      981.64     18.97 o 
  -6   4   3      602.87      589.32      6.37 o 
  -5   4   3        3.05       12.73      4.41 o 
  -4   4   3     1316.25     1362.20      8.56 o 
  -3   4   3       27.02       31.01      4.61 o 
  -2   4   3      128.78      114.80      4.84 o 
  -1   4   3    16745.42    16604.93    295.50 o 
   0   4   3     2594.35     2321.35     35.60 o 
   1   4   3      764.38      695.87     10.09 o 
   2   4   3      156.64      179.13      4.13 o 
   3   4   3       10.12       11.38      4.32 o 
   4   4   3      126.16      138.98      4.07 o 
   5   4   3        1.16       -1.30      3.53 o 
   6   4   3       70.12       70.61      3.83 o 
   7   4   3      571.85      571.87      9.40 o 
   8   4   3      188.49      171.61      4.19 o 
   9   4   3      187.97      170.27      4.72 o 
  10   4   3       60.67       55.91      4.81 o 
 -11   5   3      164.27      154.14      5.18 o 
 -10   5   3      682.88      623.96      7.21 o 
  -9   5   3      116.40      100.34      4.65 o 
  -8   5   3       68.53       69.57      4.24 o 
  -7   5   3       33.50       29.45      4.93 o 
  -6   5   3        0.12       -1.82      4.93 o 
  -5   5   3      199.12      214.01      5.16 o 
  -4   5   3      166.40      162.31      5.24 o 
  -3   5   3      590.24      602.40      7.25 o 
  -2   5   3        1.06       -1.92      4.24 o 
  -1   5   3      249.71      224.58      4.84 o 
   0   5   3     2128.91     1949.74     37.99 o 
   1   5   3     5130.69     4805.47     19.41 o 
   2   5   3        9.09        9.62      3.71 o 
   3   5   3        9.08        7.89      3.92 o 
   4   5   3      382.08      402.84      6.04 o 
   5   5   3       38.80       45.09      3.97 o 
   6   5   3      329.05      326.14      5.14 o 
   7   5   3      399.09      388.06     11.02 o 
   8   5   3       33.25       47.83      4.13 o 
   9   5   3       21.75       28.36      4.69 o 
  10   5   3        6.72        6.43      4.73 o 
 -11   6   3      116.50      103.54      6.57 o 
 -10   6   3      331.10      313.23      6.45 o 
  -9   6   3      283.58      290.94      5.66 o 
  -8   6   3      147.44      144.31      5.41 o 
  -7   6   3      239.16      245.77      5.19 o 
  -6   6   3      421.96      452.68      8.23 o 
  -5   6   3      821.57      833.90     11.16 o 
  -4   6   3        7.50        3.30      3.98 o 
  -3   6   3       78.16       75.95      5.93 o 
  -2   6   3       21.72       26.81      4.65 o 
  -1   6   3        0.71        0.21      4.04 o 
   0   6   3      310.99      294.45      4.63 o 
   1   6   3      929.48      877.49      8.05 o 
   2   6   3       69.21       73.03      4.94 o 
   3   6   3      119.59      113.07      4.27 o 
   4   6   3      106.84      115.09      4.15 o 
   5   6   3      131.00      123.47      3.89 o 
   6   6   3      359.18      349.70      4.61 o 
   7   6   3       17.83       28.65      4.92 o 
   8   6   3      217.56      205.87      5.11 o 
   9   6   3       33.65       28.22      4.81 o 
  10   6   3        2.07        8.50      4.55 o 
 -11   7   3      123.23      100.64      6.40 o 
 -10   7   3      119.74      114.82      5.65 o 
  -9   7   3       95.99      104.06      5.56 o 
  -8   7   3     1371.21     1425.28      8.39 o 
  -7   7   3        2.01       10.12      5.45 o 
  -6   7   3      988.61      967.47      8.30 o 
  -5   7   3        2.76        3.03      4.43 o 
  -4   7   3      207.55      196.35      5.01 o 
  -3   7   3      125.11      123.08      5.58 o 
  -2   7   3      100.40      128.94      5.72 o 
  -1   7   3      136.14      134.62      4.26 o 
   0   7   3      144.27      137.08      4.58 o 
   1   7   3       18.32       23.15      3.51 o 
   2   7   3       23.38       22.22      4.79 o 
   3   7   3      248.33      244.28      5.16 o 
   4   7   3       13.03       11.93      3.61 o 
   5   7   3       15.18       17.00      4.15 o 
   6   7   3       61.27       59.53      4.17 o 
   7   7   3       93.23       91.79      4.06 o 
   8   7   3        4.49        8.54      4.38 o 
   9   7   3        6.80       15.23      4.73 o 
  10   7   3      353.29      360.00     10.66 o 
 -11   8   3       50.14       49.79      5.92 o 
 -10   8   3        0.78        2.20      5.30 o 
  -9   8   3      201.52      211.13      6.62 o 
  -8   8   3      585.57      570.92     14.33 o 
  -7   8   3        0.06       -0.96      4.81 o 
  -6   8   3       78.03       98.54      4.81 o 
  -5   8   3       29.16       30.63      4.68 o 
  -4   8   3      637.41      654.40     10.41 o 
  -3   8   3      810.00      798.18      7.85 o 
  -2   8   3       84.67      103.09     16.01 o 
  -1   8   3      520.81      581.62      7.21 o 
   0   8   3     1152.91     1080.65     15.39 o 
   1   8   3      150.35      166.94      4.43 o 
   2   8   3     2507.32     2394.55     35.10 o 
   3   8   3      276.33      289.97      5.60 o 
   4   8   3      864.77      907.44     14.47 o 
   5   8   3      334.86      328.13      5.26 o 
   6   8   3      191.02      185.34      4.75 o 
   7   8   3       48.18       61.08      5.07 o 
   8   8   3       76.80       85.04      4.58 o 
   9   8   3       61.92       57.08      5.30 o 
  10   8   3      245.12      238.91      6.08 o 
 -11   9   3       66.60       64.45      6.06 o 
 -10   9   3      606.49      572.25     15.09 o 
  -9   9   3       78.02       80.66      5.91 o 
  -8   9   3       29.32       30.65      5.25 o 
  -7   9   3        0.29        6.56      4.29 o 
  -6   9   3       32.04       31.35      4.47 o 
  -5   9   3      115.92      131.75      4.48 o 
  -4   9   3        1.59        1.06      4.45 o 
  -3   9   3      205.20      242.38      5.75 o 
  -2   9   3       73.58       94.67      5.55 o 
  -1   9   3      190.46      206.04      5.49 o 
   0   9   3       68.39       74.49      4.03 o 
   1   9   3       88.51       74.31      3.67 o 
   2   9   3     1936.75     2081.81     27.97 o 
   3   9   3       32.12       37.85      4.22 o 
   4   9   3      525.34      570.94      6.82 o 
   5   9   3       56.65       51.86      4.25 o 
   6   9   3        0.38       -1.23      4.69 o 
   7   9   3      292.73      293.20      4.51 o 
   8   9   3      796.76      790.28      8.01 o 
   9   9   3       10.57        6.59      5.24 o 
  10   9   3       12.84       22.56      6.90 o 
 -11  10   3       21.97       16.52      6.10 o 
 -10  10   3       18.88       23.12      6.66 o 
  -9  10   3       22.75       25.00      5.59 o 
  -8  10   3       37.96       49.45      5.20 o 
  -7  10   3        5.22        5.71      4.58 o 
  -6  10   3      146.12      156.11      5.01 o 
  -5  10   3      505.00      531.34      8.99 o 
  -4  10   3     1724.81     1915.48     31.79 o 
  -3  10   3      306.56      298.87      6.09 o 
  -2  10   3     1118.95     1199.41     24.81 o 
  -1  10   3      166.90      156.69      4.70 o 
   0  10   3      363.03      369.84      4.98 o 
   1  10   3        5.39        5.47      3.55 o 
   2  10   3     7932.10     8631.29     65.33 o 
   3  10   3        7.07        9.71      3.33 o 
   4  10   3      255.30      259.04      4.87 o 
   5  10   3       23.16       16.63      4.65 o 
   6  10   3     1020.92     1048.81     19.21 o 
   7  10   3      252.45      275.36      4.41 o 
   8  10   3      578.37      597.23      9.34 o 
   9  10   3        3.06        1.60      4.83 o 
  10  10   3        0.13        0.45      6.23 o 
 -11  11   3       10.79       10.62      6.88 o 
 -10  11   3       42.52       36.91      5.92 o 
  -9  11   3        2.06        5.32      5.85 o 
  -8  11   3        2.23        8.40      4.75 o 
  -7  11   3       11.13       16.58      4.69 o 
  -6  11   3        1.28        1.14      5.22 o 
  -5  11   3       74.75       75.32      4.51 o 
  -4  11   3        0.01        0.92      5.76 o 
  -3  11   3      102.99       99.34      5.38 o 
  -2  11   3      929.51     1069.96     12.76 o 
  -1  11   3      420.83      426.67      8.53 o 
   0  11   3     5454.83     5668.07     84.70 o 
   1  11   3      256.42      292.64      4.65 o 
   2  11   3        2.88        2.86      3.60 o 
   3  11   3       12.37       17.41      3.51 o 
   4  11   3       22.08       30.56      4.24 o 
   5  11   3       85.12       87.82      3.87 o 
   6  11   3     2160.70     2123.28     14.33 o 
   7  11   3       14.95       14.96      5.08 o 
   8  11   3       10.15        8.08      3.97 o 
   9  11   3        8.96        7.82      5.26 o 
  10  11   3        0.99        1.43      5.68 o 
 -10  12   3       19.55       18.05      6.24 o 
  -9  12   3       45.84       54.15      6.87 o 
  -8  12   3      116.68      100.33      5.73 o 
  -7  12   3        3.68        2.77      4.03 o 
  -6  12   3      101.90       94.37      5.58 o 
  -5  12   3        2.06        2.49      5.77 o 
  -4  12   3       20.11       18.38      4.99 o 
  -3  12   3      182.72      161.55     15.56 o 
  -2  12   3      509.13      659.48     10.42 o 
  -1  12   3     1248.20     1416.19     30.35 o 
   0  12   3     8436.11     9191.01    158.08 o 
   1  12   3       66.77       75.55      3.58 o 
   2  12   3      526.60      529.79      4.97 o 
   3  12   3        0.90        2.75      3.43 o 
   4  12   3      511.91      482.82      6.73 o 
   5  12   3      382.50      374.77      7.37 o 
   6  12   3     3830.52     3827.98     44.36 o 
   7  12   3       36.62       41.40      5.21 o 
   8  12   3        4.78        5.78      4.25 o 
   9  12   3      102.19      108.84      4.83 o 
  10  12   3       32.02       40.98      5.90 o 
 -10  13   3       14.10       21.95      6.42 o 
  -9  13   3       13.61       17.44      7.72 o 
  -8  13   3        4.14        7.87      5.09 o 
  -7  13   3        6.82        5.07      5.07 o 
  -6  13   3       98.99       88.39      5.58 o 
  -5  13   3        0.16        4.99      4.98 o 
  -4  13   3       64.74       58.85      5.25 o 
  -3  13   3      573.93      573.06      8.18 o 
  -2  13   3        3.46        9.21      4.52 o 
  -1  13   3      555.24      561.81      9.84 o 
   0  13   3     2115.36     2128.41     21.00 o 
   1  13   3       85.07       91.35      4.15 o 
   2  13   3       50.51       42.76      4.09 o 
   3  13   3        0.20       -2.12      4.06 o 
   4  13   3      135.73      149.65      4.01 o 
   5  13   3      845.69      868.76      5.91 o 
   6  13   3      315.19      319.93      5.27 o 
   7  13   3      236.03      238.01      5.57 o 
   8  13   3        0.04        2.92      4.94 o 
   9  13   3        0.18        1.96      5.31 o 
 -10  14   3        0.05        1.42      6.68 o 
  -9  14   3        0.25       -4.46      7.43 o 
  -8  14   3        4.32        9.17      5.89 o 
  -7  14   3        7.13        9.35      4.81 o 
  -6  14   3       95.35      106.97      5.56 o 
  -5  14   3       15.66       19.76      5.16 o 
  -4  14   3        0.93        0.68      5.92 o 
  -3  14   3     1007.20     1032.42      9.56 o 
  -2  14   3     1257.97     1319.31     23.71 o 
  -1  14   3        1.02        3.23      4.15 o 
   0  14   3       44.32       53.74      4.65 o 
   1  14   3       27.82       32.06      4.19 o 
   2  14   3      708.33      679.50      8.08 o 
   3  14   3       57.64       56.66      3.29 o 
   4  14   3     1621.65     1613.11     11.79 o 
   5  14   3       19.10       21.51      4.81 o 
   6  14   3      204.94      231.69      6.23 o 
   7  14   3      836.99      828.50     10.27 o 
   8  14   3       21.42       28.67      4.76 o 
   9  14   3        0.25        1.65      5.92 o 
 -10  15   3      412.97      393.68      8.98 o 
  -9  15   3       37.46       39.62      9.82 o 
  -8  15   3       25.46       25.13      4.83 o 
  -7  15   3       38.34       35.19      5.06 o 
  -6  15   3       31.45       21.48      6.28 o 
  -5  15   3      380.98      416.89     17.34 o 
  -4  15   3        0.68        1.65      4.55 o 
  -3  15   3      379.96      373.55      6.72 o 
  -2  15   3      378.59      383.74      9.45 o 
  -1  15   3      200.28      196.08      4.79 o 
   0  15   3      683.06      729.83     10.72 o 
   1  15   3      118.41      115.75      4.38 o 
   2  15   3      418.98      513.12      6.88 o 
   3  15   3       22.51       25.15      4.22 o 
   4  15   3       16.70       24.23      4.02 o 
   5  15   3      158.43      157.82      4.48 o 
   6  15   3      302.75      316.31      6.02 o 
   7  15   3       23.56       21.72      4.43 o 
   8  15   3      620.99      649.02      6.34 o 
   9  15   3       56.68       68.09      5.53 o 
 -10  16   3      116.87      113.29      7.82 o 
  -9  16   3        9.72        4.95      9.43 o 
  -8  16   3       52.24       53.48      5.98 o 
  -7  16   3       61.54       69.07      6.59 o 
  -6  16   3        2.55        2.47      5.34 o 
  -5  16   3        0.13        1.93      6.03 o 
  -4  16   3     1439.58     1479.48     26.32 o 
  -3  16   3      710.10      771.71      8.62 o 
  -2  16   3      338.38      358.66      9.37 o 
  -1  16   3       53.31       63.14      4.42 o 
   0  16   3      292.35      270.55      4.75 o 
   1  16   3       64.23       68.48      4.03 o 
   2  16   3     1092.56     1122.01     20.17 o 
   3  16   3      172.55      171.67      4.06 o 
   4  16   3      163.73      163.69      4.08 o 
   5  16   3      872.63      882.96     15.03 o 
   6  16   3      342.53      343.23      5.33 o 
   7  16   3       31.38       37.63      4.50 o 
   8  16   3       28.35       27.55      4.86 o 
   9  16   3       50.69       61.19      5.65 o 
 -10  17   3       11.11       31.38      9.95 o 
  -9  17   3       22.96       39.95     12.96 o 
  -8  17   3      878.08      929.58     17.82 o 
  -7  17   3      199.96      194.90      6.77 o 
  -6  17   3        0.02       -5.47      5.47 o 
  -5  17   3        3.88       10.15      4.30 o 
  -4  17   3      186.05      218.14     13.82 o 
  -3  17   3       14.72       15.32      5.91 o 
  -2  17   3      600.59      674.97     13.94 o 
  -1  17   3     1276.09     1254.29     27.23 o 
   0  17   3        7.59        7.95      4.48 o 
   1  17   3      121.89      114.86      4.44 o 
   2  17   3       99.91       85.53      4.42 o 
   3  17   3      102.82      107.80      5.58 o 
   4  17   3       65.44       69.10      4.52 o 
   5  17   3        2.44        2.77      3.92 o 
   6  17   3        7.49       11.21      4.65 o 
   7  17   3       10.41       12.76      4.99 o 
   8  17   3       11.31       18.47      4.89 o 
   9  17   3      105.51      116.63      5.53 o 
  -9  18   3        0.08        7.76      9.25 o 
  -8  18   3     1261.23     1241.50     23.63 o 
  -7  18   3       96.14      103.29      6.09 o 
  -6  18   3        5.87        1.14      4.92 o 
  -5  18   3       49.77       56.46      4.97 o 
  -4  18   3      278.55      272.62     10.15 o 
  -3  18   3        0.05       10.89      7.17 o 
  -2  18   3      457.21      474.11      6.57 o 
  -1  18   3       56.53       45.76      4.16 o 
   0  18   3      149.57      143.49      4.72 o 
   1  18   3        0.40        3.05      4.15 o 
   2  18   3       31.05       27.65      3.74 o 
   3  18   3       18.56       22.08      4.36 o 
   4  18   3        8.82        6.41      4.46 o 
   5  18   3        0.36        7.50      3.91 o 
   6  18   3      144.23      148.07      5.33 o 
   7  18   3        1.47        5.22      4.70 o 
   8  18   3      314.11      320.38      8.12 o 
   9  18   3        0.01        5.52      5.03 o 
  -9  19   3      134.66      129.90      5.83 o 
  -8  19   3      104.18      103.43      6.62 o 
  -7  19   3        2.49       10.90      5.94 o 
  -6  19   3      263.59      293.35      9.90 o 
  -5  19   3      122.00      113.80      9.00 o 
  -4  19   3      113.33      118.95      6.34 o 
  -3  19   3      174.81      205.19      8.11 o 
  -2  19   3      156.21      151.51      5.11 o 
  -1  19   3       60.59       58.91      5.16 o 
   0  19   3       94.39       97.12      4.50 o 
   1  19   3       88.83       91.41      4.41 o 
   2  19   3       40.40       43.67      4.08 o 
   3  19   3       20.01       19.18      4.14 o 
   4  19   3       47.04       40.14      4.29 o 
   5  19   3        4.22        7.25      5.10 o 
   6  19   3       56.36       53.01      5.47 o 
   7  19   3       43.16       45.43      4.81 o 
   8  19   3        0.99        5.25      5.53 o 
  -9  20   3      277.06      294.34     18.90 o 
  -8  20   3      251.35      245.51      6.30 o 
  -7  20   3       96.76      102.51      6.32 o 
  -6  20   3     2137.38     2023.81     31.27 o 
  -5  20   3        3.25        9.24      4.92 o 
  -4  20   3        7.95       12.71      5.52 o 
  -3  20   3       11.73       13.29      7.68 o 
  -2  20   3       69.74       71.85      4.66 o 
  -1  20   3      141.51      133.74      5.10 o 
   0  20   3      617.26      645.07      7.21 o 
   1  20   3       24.61       28.58      4.42 o 
   2  20   3        7.93       13.82      4.73 o 
   3  20   3       11.18       16.55      4.46 o 
   4  20   3       48.27       45.27      4.66 o 
   5  20   3       32.29       36.19      5.17 o 
   6  20   3      282.86      269.97      6.82 o 
   7  20   3      366.88      346.88      6.55 o 
   8  20   3        0.12        1.43      5.51 o 
  -9  21   3       82.19       73.47      7.07 o 
  -8  21   3       32.91       26.62      6.56 o 
  -7  21   3       94.69      102.25      6.38 o 
  -6  21   3      392.19      348.09      9.69 o 
  -5  21   3       54.92       56.42      5.68 o 
  -4  21   3      136.81      137.87      5.88 o 
  -3  21   3       21.55       20.77      6.32 o 
  -2  21   3     1625.69     1658.47     27.87 o 
  -1  21   3      358.76      353.27     12.73 o 
   0  21   3      283.05      252.85      5.02 o 
   1  21   3       10.14       13.70      3.52 o 
   2  21   3        5.34        5.89      4.39 o 
   3  21   3        3.18        3.25      4.49 o 
   4  21   3      147.56      122.53      5.81 o 
   5  21   3        0.72        1.41      4.69 o 
   6  21   3      105.82       96.98      4.92 o 
   7  21   3      196.47      192.74      6.97 o 
   8  21   3        0.51       -1.56      5.75 o 
  -8  22   3      214.18      177.29      7.99 o 
  -7  22   3      219.33      203.59      8.99 o 
  -6  22   3      684.41      707.49      8.48 o 
  -5  22   3      363.09      367.55      6.74 o 
  -4  22   3       12.12       18.42      5.03 o 
  -3  22   3      236.57      268.39      8.61 o 
  -2  22   3     2595.32     2620.68     38.40 o 
  -1  22   3     1073.94     1031.54     17.24 o 
   0  22   3       18.52       21.38      4.87 o 
   1  22   3       48.73       47.33      4.20 o 
   2  22   3        2.42       -4.84      4.84 o 
   3  22   3        0.04       -2.12      5.01 o 
   4  22   3      392.61      302.16      7.40 o 
   5  22   3       72.84       69.52      4.60 o 
   6  22   3        2.79        3.63      5.27 o 
   7  22   3       38.47       45.84      6.27 o 
   8  22   3       22.76       26.95      6.64 o 
  -8  23   3       13.57       12.81      6.05 o 
  -7  23   3       19.92       25.98      5.73 o 
  -6  23   3        0.11       -2.02      6.16 o 
  -5  23   3      151.59      151.40      5.68 o 
  -4  23   3      114.07      122.62      5.51 o 
  -3  23   3        2.97       10.87      7.98 o 
  -2  23   3     1271.23     1212.55     12.48 o 
  -1  23   3        3.87        2.29      4.38 o 
   0  23   3       24.93       25.67      4.92 o 
   1  23   3       20.16       19.50      4.57 o 
   2  23   3      153.91      111.00      4.60 o 
   3  23   3       94.92       73.39      4.77 o 
   4  23   3      434.98      390.57      6.08 o 
   5  23   3       80.40       86.84      5.13 o 
   6  23   3        0.20       -0.85      5.24 o 
   7  23   3        5.22        7.94      7.52 o 
  -8  24   3       73.84       63.94      8.48 o 
  -7  24   3       50.40       50.58      6.62 o 
  -6  24   3        8.29       15.55      6.57 o 
  -5  24   3      475.18      466.04      9.03 o 
  -4  24   3     1802.26     1754.57     40.55 o 
  -3  24   3      205.62      209.23      6.66 o 
  -2  24   3      155.28      161.16      6.03 o 
  -1  24   3        4.15        3.06      4.21 o 
   0  24   3        0.38        5.44      5.11 o 
   1  24   3       29.98       23.72      4.75 o 
   2  24   3     1814.43     1552.76     27.84 o 
   3  24   3       13.51       14.79      5.22 o 
   4  24   3        0.33        1.92      4.78 o 
   5  24   3        4.25        1.88      5.14 o 
   6  24   3       15.50       14.78      4.91 o 
   7  24   3        7.89       19.07      6.32 o 
  -7  25   3       16.40       16.14      6.63 o 
  -6  25   3       75.62       81.72      9.51 o 
  -5  25   3      104.57      109.77      6.41 o 
  -4  25   3      238.73      233.44      6.99 o 
  -3  25   3       58.95       57.87      6.69 o 
  -2  25   3       13.29        9.71      4.69 o 
  -1  25   3       42.45       40.70      4.75 o 
   0  25   3        7.99       12.02      4.72 o 
   1  25   3      329.69      323.79      6.62 o 
   2  25   3       40.99       45.34      5.43 o 
   3  25   3       36.11       28.37      5.34 o 
   4  25   3       50.69       60.52      4.87 o 
   5  25   3      100.70       86.05      5.24 o 
   6  25   3       34.92       40.22      6.61 o 
   7  25   3       47.68       68.38      7.24 o 
  -7  26   3        6.63       11.67      9.51 o 
  -6  26   3      345.19      339.05      8.17 o 
  -5  26   3       46.33       57.24      7.35 o 
  -4  26   3       27.47       38.30      6.13 o 
  -3  26   3      124.36      125.19      7.36 o 
  -2  26   3      376.23      385.38      7.87 o 
  -1  26   3        7.07        9.07      5.03 o 
   0  26   3      287.95      270.69      5.19 o 
   1  26   3       59.49       56.17      4.86 o 
   2  26   3       16.80       15.86      5.34 o 
   3  26   3       43.83       45.68      4.70 o 
   4  26   3      877.99      823.82     16.45 o 
   5  26   3       58.66       56.00      5.95 o 
   6  26   3        0.67        2.77      5.67 o 
  -7  27   3        3.43        7.07      8.55 o 
  -6  27   3      381.19      401.30      7.46 o 
  -5  27   3       11.23       19.48      7.44 o 
  -4  27   3        0.29        4.12      6.06 o 
  -3  27   3        1.58       10.00      7.05 o 
  -2  27   3      185.82      173.35      5.82 o 
  -1  27   3       58.20       70.81      5.13 o 
   0  27   3      457.95      445.46     11.82 o 
   1  27   3      134.39      142.54      5.73 o 
   2  27   3      166.45      158.30      5.46 o 
   3  27   3       41.61       37.57      4.84 o 
   4  27   3      324.38      324.27      5.99 o 
   5  27   3       14.16       13.28      5.47 o 
   6  27   3      130.07      119.75      6.50 o 
  -6  28   3        0.80        2.64      6.18 o 
  -5  28   3       86.03       84.48      7.14 o 
  -4  28   3        0.67       -1.55      6.39 o 
  -3  28   3        5.18       15.85      6.28 o 
  -2  28   3        8.64        7.73      5.03 o 
  -1  28   3      204.62      203.12      5.69 o 
   0  28   3      916.89      881.68     15.02 o 
   1  28   3       90.25       91.54      5.71 o 
   2  28   3       87.57       81.07      5.74 o 
   3  28   3       12.67       12.95      5.17 o 
   4  28   3        9.45        4.73      5.35 o 
   5  28   3        2.44        2.85      5.25 o 
  -6  29   3       19.35       16.70      6.41 o 
  -5  29   3       62.60       61.15      6.19 o 
  -4  29   3       38.15       45.85      6.66 o 
  -3  29   3        4.33        7.18      5.74 o 
  -2  29   3       47.32       44.97      5.29 o 
  -1  29   3        0.07       -0.53      5.82 o 
   0  29   3       11.34       11.59      5.24 o 
   1  29   3        3.94        5.47      5.25 o 
   2  29   3       15.03       17.36      5.79 o 
   3  29   3       29.56       26.54      5.06 o 
   4  29   3        5.90        7.48      5.55 o 
   5  29   3       25.45       27.33      5.81 o 
  -5  30   3       22.38       22.91      6.22 o 
  -4  30   3      591.83      635.42      8.60 o 
  -3  30   3        0.88        4.67      5.28 o 
  -2  30   3       34.92       26.50      6.58 o 
  -1  30   3        5.64        5.95      6.23 o 
   0  30   3      116.51      123.56      6.25 o 
   1  30   3       41.52       44.12      5.37 o 
   2  30   3       83.71       64.99      5.60 o 
   3  30   3        4.25        3.03      5.46 o 
   4  30   3       14.50       15.64      5.73 o 
  -4  31   3       51.57       50.36      5.78 o 
  -3  31   3       10.94        9.37      5.09 o 
  -2  31   3       88.39       84.31      6.28 o 
  -1  31   3       61.10       61.58      5.79 o 
   0  31   3       13.94       21.34      5.04 o 
   1  31   3        3.30        5.24      5.06 o 
   2  31   3        8.05        9.08      5.55 o 
   3  31   3       33.00       47.29      5.88 o 
  -3  32   3      101.77      121.63      6.48 o 
  -2  32   3       54.19       55.25      6.51 o 
  -1  32   3       18.96       15.34      5.75 o 
   0  32   3       16.51       22.65      5.99 o 
   1  32   3       53.75       58.06      5.71 o 
   2  32   3       31.15       32.74      5.79 o 
   3  32   3        9.21       23.83      6.41 o 
  -2  33   3        3.81       -1.75      7.44 o 
  -1  33   3        3.11        5.39      6.04 o 
   0  33   3       10.52       17.92      5.95 o 
   1  33   3       21.80       24.64      6.55 o 
 -10   0   4        2.90        5.14      7.74 o 
  -8   0   4      275.43      258.37     14.54 o 
  -6   0   4     1708.68     1681.01     13.05 o 
  -4   0   4      580.51      631.14      9.03 o 
  -2   0   4        8.04       10.22      7.25 o 
   0   0   4     4844.87     4799.47     27.38 o 
   2   0   4     6891.74     7071.71    138.94 o 
   4   0   4      227.96      224.55      7.89 o 
   6   0   4        5.88        8.08      6.08 o 
   8   0   4      124.09      116.02      7.02 o 
  10   0   4        1.99        7.35      6.88 o 
 -11   1   4        0.09        2.00      6.30 o 
 -10   1   4      204.56      222.62      6.08 o 
  -9   1   4      127.57      120.69      5.88 o 
  -8   1   4        0.03        3.56      5.43 o 
  -7   1   4      209.60      212.18      5.50 o 
  -6   1   4      367.31      378.93      5.55 o 
  -5   1   4      595.10      605.35      6.49 o 
  -4   1   4       36.08       50.89      5.19 o 
  -3   1   4        7.54        9.50      4.46 o 
  -2   1   4      151.61      138.32      5.25 o 
  -1   1   4     2582.55     2484.14     29.88 o 
   0   1   4     2423.54     2335.90     24.85 o 
   1   1   4      545.27      586.50      6.07 o 
   2   1   4     9272.72     9479.10     76.56 o 
   3   1   4       39.72       48.46      4.84 o 
   4   1   4      408.82      436.87      8.50 o 
   5   1   4       19.19       17.81      4.09 o 
   6   1   4      134.01      136.68      5.67 o 
   7   1   4       16.45       12.21      4.55 o 
   8   1   4       30.85       25.17      5.27 o 
   9   1   4       16.02       16.68      4.50 o 
  10   1   4        5.54        9.92      4.65 o 
 -11   2   4       83.53       77.26      5.94 o 
 -10   2   4       50.00       51.61      5.94 o 
  -9   2   4        2.95        4.16      4.96 o 
  -8   2   4     1154.42     1140.47     15.82 o 
  -7   2   4      146.15      146.39      5.38 o 
  -6   2   4      205.04      220.78      5.33 o 
  -5   2   4        0.00        3.65      4.00 o 
  -4   2   4      208.83      250.48      5.20 o 
  -3   2   4        0.01        3.86      5.09 o 
  -2   2   4       51.80       99.00     27.05 o 
  -1   2   4      497.03      500.08     10.07 o 
   0   2   4      551.38      532.17      6.84 o 
   1   2   4       73.79       68.13      4.98 o 
   2   2   4     2787.87     2834.96     31.62 o 
   3   2   4      482.20      473.16      7.54 o 
   4   2   4      325.70      379.20      5.34 o 
   5   2   4        0.18        5.05      4.05 o 
   6   2   4       94.20       81.99      4.96 o 
   7   2   4      178.50      172.48      4.83 o 
   8   2   4       95.25       89.78      4.97 o 
   9   2   4      125.88      111.46      5.51 o 
  10   2   4        1.09        3.24      4.93 o 
 -11   3   4      144.19      128.32      6.65 o 
 -10   3   4        0.00        3.02      5.84 o 
  -9   3   4       27.99       43.09      5.59 o 
  -8   3   4     2219.69     2221.30     36.79 o 
  -7   3   4      208.37      198.71      5.24 o 
  -6   3   4       56.34       53.50      4.39 o 
  -5   3   4       39.46       47.61      4.59 o 
  -4   3   4      286.33      295.25      5.29 o 
  -3   3   4      307.75      297.71      5.60 o 
  -2   3   4    15730.16    15913.49    190.82 o 
  -1   3   4     2961.25     2899.14     42.25 o 
   0   3   4     1645.13     1571.86     26.71 o 
   1   3   4     1008.73     1011.64      7.73 o 
   2   3   4     1083.84     1056.37     14.70 o 
   3   3   4      664.79      684.29     11.69 o 
   4   3   4     6974.09     6992.37     78.00 o 
   5   3   4       15.78       21.82      3.89 o 
   6   3   4      238.28      229.65      4.31 o 
   7   3   4        0.43       -4.92      4.92 o 
   8   3   4        4.87        7.95      3.95 o 
   9   3   4       54.16       49.02      4.86 o 
  10   3   4       22.95       17.17      4.91 o 
 -11   4   4      325.85      296.41      8.15 o 
 -10   4   4      398.77      357.30      6.63 o 
  -9   4   4      330.96      307.98      6.79 o 
  -8   4   4      130.54      138.75      5.76 o 
  -7   4   4        2.12        5.13      4.19 o 
  -6   4   4      151.65      155.64      5.44 o 
  -5   4   4       32.06       26.57      4.60 o 
  -4   4   4      529.26      515.82      5.69 o 
  -3   4   4       42.89       44.94      4.95 o 
  -2   4   4     5418.81     5229.69     83.76 o 
  -1   4   4     1120.43     1075.06     14.88 o 
   0   4   4      373.15      434.12      5.45 o 
   1   4   4      312.19      321.94      5.11 o 
   2   4   4       78.68       53.20      3.81 o 
   3   4   4      245.08      237.43      5.69 o 
   4   4   4     2491.12     2649.58     18.24 o 
   5   4   4       29.82       34.68      3.97 o 
   6   4   4        1.60        1.31      4.37 o 
   7   4   4        0.01        1.05      4.50 o 
   8   4   4       73.58       73.62      4.00 o 
   9   4   4        0.47        3.57      4.86 o 
  10   4   4        9.96        9.13      6.17 o 
 -11   5   4      288.14      256.10      6.38 o 
 -10   5   4      214.28      208.20      5.94 o 
  -9   5   4       73.62       75.54      5.68 o 
  -8   5   4     1143.48     1139.75     18.95 o 
  -7   5   4      408.34      412.02      7.73 o 
  -6   5   4     1816.89     1926.77     25.32 o 
  -5   5   4      156.53      147.37      4.60 o 
  -4   5   4     1177.55     1198.30     18.70 o 
  -3   5   4      641.19      623.85     10.03 o 
  -2   5   4       26.05       30.33      4.29 o 
  -1   5   4      584.18      581.24      8.74 o 
   0   5   4     3595.36     3592.87     44.22 o 
   1   5   4     2697.34     2721.46     41.92 o 
   2   5   4      273.41      288.49      4.37 o 
   3   5   4        2.21        2.34      3.76 o 
   4   5   4      180.62      150.39      4.27 o 
   5   5   4        7.15        8.20      4.24 o 
   6   5   4      502.62      519.94      5.21 o 
   7   5   4       26.46       30.55      4.20 o 
   8   5   4        3.19        7.39      4.34 o 
   9   5   4        3.52        1.84      4.83 o 
  10   5   4        0.64        6.70      5.60 o 
 -11   6   4       24.47       18.28      6.47 o 
 -10   6   4      154.96      165.86      6.36 o 
  -9   6   4      193.60      202.37      6.00 o 
  -8   6   4      370.76      364.38      5.81 o 
  -7   6   4      306.43      338.23      6.03 o 
  -6   6   4     1472.73     1457.89     20.27 o 
  -5   6   4      328.17      340.57      5.52 o 
  -4   6   4      393.00      400.99      5.45 o 
  -3   6   4      182.88      197.81      5.57 o 
  -2   6   4      346.57      384.86      5.83 o 
  -1   6   4       47.48       43.40      4.57 o 
   0   6   4     1892.12     1747.55     22.58 o 
   1   6   4       34.64       31.47      3.79 o 
   2   6   4        3.30        7.00      3.66 o 
   3   6   4       15.40       21.35      3.53 o 
   4   6   4        5.53        7.89      3.56 o 
   5   6   4       45.39       49.37      3.99 o 
   6   6   4       44.31       35.53      4.26 o 
   7   6   4       39.07       42.86      4.56 o 
   8   6   4        0.92        3.78      5.15 o 
   9   6   4      169.35      183.76      5.27 o 
  10   6   4       85.13       77.78      5.15 o 
 -11   7   4       31.97       34.23      5.98 o 
 -10   7   4      200.76      209.96      7.12 o 
  -9   7   4      244.96      261.32      8.81 o 
  -8   7   4      135.89      141.62      4.82 o 
  -7   7   4        0.88       -0.68      5.67 o 
  -6   7   4        0.99        3.03      4.16 o 
  -5   7   4       51.74       51.88      4.37 o 
  -4   7   4     5895.35     6207.02     71.83 o 
  -3   7   4     2554.96     2688.50     36.72 o 
  -2   7   4      162.26      160.46      5.35 o 
  -1   7   4     2052.29     1868.67     34.60 o 
   0   7   4       19.84       18.95      4.01 o 
   1   7   4       57.84       66.95      4.13 o 
   2   7   4       26.57       38.89      3.91 o 
   3   7   4        1.95        0.86      3.74 o 
   4   7   4       21.63       17.59      3.87 o 
   5   7   4       18.22       21.43      3.76 o 
   6   7   4        2.52        3.50      3.79 o 
   7   7   4        1.42        2.90      4.23 o 
   8   7   4       23.98       26.06      5.42 o 
   9   7   4      875.56      870.93     15.11 o 
  10   7   4       23.85       27.86      5.80 o 
 -11   8   4       28.31       21.01      6.69 o 
 -10   8   4      519.39      488.53      8.69 o 
  -9   8   4      115.66      112.95      5.81 o 
  -8   8   4       33.91       31.90      4.51 o 
  -7   8   4       92.64       83.67      5.05 o 
  -6   8   4       29.86       43.00      4.72 o 
  -5   8   4      442.90      452.86      5.58 o 
  -4   8   4       54.96       60.20      4.29 o 
  -3   8   4      211.97      231.19      5.26 o 
  -2   8   4       82.57       81.58      4.25 o 
  -1   8   4      959.47      931.14     20.07 o 
   0   8   4       85.10       73.86      4.16 o 
   1   8   4     1076.67     1074.74      9.51 o 
   2   8   4      103.42       82.29      4.28 o 
   3   8   4        6.16       10.99      3.70 o 
   4   8   4       16.98        9.66      3.52 o 
   5   8   4       70.02       62.77      4.10 o 
   6   8   4       29.04       33.30      4.56 o 
   7   8   4       26.82       29.45      4.08 o 
   8   8   4      165.35      161.43      5.66 o 
   9   8   4      660.99      664.80      9.56 o 
  10   8   4       24.82       23.71      5.39 o 
 -11   9   4        0.07        4.88      5.95 o 
 -10   9   4        2.61        6.56      5.51 o 
  -9   9   4       11.52       11.28      5.50 o 
  -8   9   4        8.38        7.98      6.32 o 
  -7   9   4      137.48      144.28      4.85 o 
  -6   9   4      628.64      672.20      6.23 o 
  -5   9   4     1526.33     1636.76     21.84 o 
  -4   9   4       20.84       25.63      4.84 o 
  -3   9   4      391.15      366.31      5.65 o 
  -2   9   4      840.01      882.70     11.42 o 
  -1   9   4      173.41      159.46      4.49 o 
   0   9   4      543.62      558.21      6.95 o 
   1   9   4      721.76      786.91     10.51 o 
   2   9   4        4.27        2.71      4.41 o 
   3   9   4       16.83       22.06      4.05 o 
   4   9   4      309.42      260.63      4.98 o 
   5   9   4        0.40        1.92      4.02 o 
   6   9   4        8.43       16.37      4.18 o 
   7   9   4        4.13        8.15      4.70 o 
   8   9   4       40.83       45.06      4.67 o 
   9   9   4        0.35        4.11      4.73 o 
 -11  10   4       49.83       36.34      6.77 o 
 -10  10   4        3.42        1.87      5.91 o 
  -9  10   4       43.28       48.59      6.41 o 
  -8  10   4        0.28        2.92      5.99 o 
  -7  10   4        4.71        7.15      4.53 o 
  -6  10   4       61.24       78.02      4.40 o 
  -5  10   4       86.83       90.48      4.70 o 
  -4  10   4      108.30      105.59      5.06 o 
  -3  10   4      121.73      132.96      4.55 o 
  -2  10   4       12.65       10.89      4.68 o 
  -1  10   4      235.76      227.93      4.99 o 
   0  10   4      270.68      258.30      4.42 o 
   1  10   4      341.04      319.42      4.06 o 
   2  10   4      109.07      105.35      3.81 o 
   3  10   4       14.54       13.86      3.75 o 
   4  10   4        6.29        4.71      3.90 o 
   5  10   4      507.03      490.14      6.08 o 
   6  10   4       77.40       76.69      4.77 o 
   7  10   4       63.10       72.99      4.58 o 
   8  10   4       16.86       19.52      4.37 o 
   9  10   4        0.21        3.16      5.06 o 
 -10  11   4        4.78       11.39      7.31 o 
  -9  11   4       37.40       45.20      5.91 o 
  -8  11   4       26.33       22.41      6.37 o 
  -7  11   4        0.71        1.12      4.41 o 
  -6  11   4        3.31        1.43      4.22 o 
  -5  11   4      220.80      218.46      5.50 o 
  -4  11   4      211.68      200.19      5.20 o 
  -3  11   4      410.70      433.77      7.49 o 
  -2  11   4       16.45       21.63      3.95 o 
  -1  11   4       36.99       40.34      4.25 o 
   0  11   4      407.58      429.43      8.59 o 
   1  11   4     1887.54     1739.27     13.79 o 
   2  11   4      339.91      317.07      4.44 o 
   3  11   4      295.90      265.86      4.78 o 
   4  11   4      214.99      204.31      4.55 o 
   5  11   4     1032.80      995.87     15.73 o 
   6  11   4      228.62      226.51      6.14 o 
   7  11   4      246.26      235.05      6.58 o 
   8  11   4       10.89       10.78      4.73 o 
   9  11   4       18.18       24.81      5.41 o 
 -10  12   4        1.45        5.31      7.37 o 
  -9  12   4       58.92       74.14      6.90 o 
  -8  12   4        1.92        3.26      4.69 o 
  -7  12   4       15.56       10.16      4.52 o 
  -6  12   4        7.74        3.07      5.39 o 
  -5  12   4      273.90      290.72      6.24 o 
  -4  12   4        9.66       15.97      5.24 o 
  -3  12   4     2484.39     2565.24     31.46 o 
  -2  12   4      918.48      915.45     13.88 o 
  -1  12   4       84.26      108.42      4.53 o 
   0  12   4       26.09       25.56      3.75 o 
   1  12   4      106.25      100.70      3.98 o 
   2  12   4        5.20       17.14      4.01 o 
   3  12   4      306.35      300.64      4.64 o 
   4  12   4      658.10      637.66      5.91 o 
   5  12   4        0.13        6.40      4.82 o 
   6  12   4      164.48      159.02      4.70 o 
   7  12   4       55.87       59.66      5.33 o 
   8  12   4        4.07        1.33      5.62 o 
   9  12   4      227.73      238.98      5.23 o 
 -10  13   4      192.76      216.48     10.22 o 
  -9  13   4        1.55        8.97      7.29 o 
  -8  13   4        3.99        8.69      4.86 o 
  -7  13   4        2.04        2.62      5.69 o 
  -6  13   4        1.11        1.79      5.45 o 
  -5  13   4        7.25       13.25      5.29 o 
  -4  13   4      205.19      250.31      6.65 o 
  -3  13   4      119.58      118.92      5.37 o 
  -2  13   4       21.58       23.40      4.06 o 
  -1  13   4       61.95       81.57      4.37 o 
   0  13   4      169.09      160.01      4.23 o 
   1  13   4      178.62      165.71      3.78 o 
   2  13   4      288.70      289.02      4.71 o 
   3  13   4      472.13      475.82      5.96 o 
   4  13   4      237.40      231.07      4.93 o 
   5  13   4       11.10       17.07      5.45 o 
   6  13   4       10.24       16.73      4.64 o 
   7  13   4      272.96      282.82      9.48 o 
   8  13   4      230.01      249.79      5.60 o 
   9  13   4        5.49       13.48      5.65 o 
 -10  14   4       10.91        9.70      9.87 o 
  -9  14   4       22.32       14.89      6.32 o 
  -8  14   4       44.32       46.98      6.44 o 
  -7  14   4       48.29       53.12      5.04 o 
  -6  14   4      114.67      105.24      5.71 o 
  -5  14   4        9.77       16.99      5.99 o 
  -4  14   4      306.74      357.61     12.44 o 
  -3  14   4      184.75      186.37      5.71 o 
  -2  14   4        1.10        5.17      4.15 o 
  -1  14   4      487.05      492.67      8.58 o 
   0  14   4      869.97      986.30     15.90 o 
   1  14   4        0.41        1.80      4.01 o 
   2  14   4        5.99       13.04      3.60 o 
   3  14   4      110.85      101.61      4.08 o 
   4  14   4       91.43       85.74      5.06 o 
   5  14   4      167.02      156.48      4.82 o 
   6  14   4     2659.55     2713.83     13.21 o 
   7  14   4      499.74      514.70      8.82 o 
   8  14   4       19.76       22.96      4.88 o 
   9  14   4       43.07       34.32      5.26 o 
 -10  15   4       17.22        9.75      8.81 o 
  -9  15   4        1.06       -6.31      6.54 o 
  -8  15   4        1.68        4.36      5.32 o 
  -7  15   4        9.13       11.07      5.71 o 
  -6  15   4      303.13      274.59      7.98 o 
  -5  15   4      234.71      241.31      6.74 o 
  -4  15   4        0.32       -1.02      5.15 o 
  -3  15   4      155.22      169.74      5.76 o 
  -2  15   4      139.19      144.44      4.44 o 
  -1  15   4      145.61      148.80      4.66 o 
   0  15   4       19.72       17.33      4.11 o 
   1  15   4       17.68       20.93      3.66 o 
   2  15   4      429.18      469.99      8.41 o 
   3  15   4       75.29       80.43      4.11 o 
   4  15   4       32.08       38.64      4.79 o 
   5  15   4       86.65       82.51      4.16 o 
   6  15   4      995.19      994.19     15.56 o 
   7  15   4      464.42      459.45      7.02 o 
   8  15   4      189.73      191.86      4.77 o 
   9  15   4        2.62        8.17      6.24 o 
 -10  16   4        0.13        8.59     14.14 o 
  -9  16   4        1.67        3.23      9.19 o 
  -8  16   4        4.83        5.78      6.03 o 
  -7  16   4        1.39        6.14      6.62 o 
  -6  16   4      123.87      127.09      7.31 o 
  -5  16   4       20.44       26.92      4.95 o 
  -4  16   4       60.78       63.68      4.88 o 
  -3  16   4       85.11       79.88      4.69 o 
  -2  16   4       19.55       27.93      4.45 o 
  -1  16   4       25.13       23.56      5.06 o 
   0  16   4      127.59      107.45      5.35 o 
   1  16   4      135.11      139.38      5.45 o 
   2  16   4     2019.84     1974.31     23.53 o 
   3  16   4       34.68       38.82      4.36 o 
   4  16   4      249.08      250.04      4.15 o 
   5  16   4       10.54        7.65      4.33 o 
   6  16   4      138.98      149.34      5.16 o 
   7  16   4       53.91       54.79      4.73 o 
   8  16   4      623.39      629.46     10.41 o 
  -9  17   4       39.28       33.40      6.14 o 
  -8  17   4      711.33      699.97     12.28 o 
  -7  17   4       73.81       69.88      6.04 o 
  -6  17   4       56.06       57.59      5.70 o 
  -5  17   4      141.91      122.40      6.53 o 
  -4  17   4        0.28       -3.38      5.22 o 
  -3  17   4       72.71       75.06      4.84 o 
  -2  17   4      231.50      245.78      8.35 o 
  -1  17   4      279.85      272.38      8.27 o 
   0  17   4        0.16        2.09      4.12 o 
   1  17   4        0.61        5.69      4.20 o 
   2  17   4        9.70        7.89      4.30 o 
   3  17   4        6.08       10.15      3.52 o 
   4  17   4        9.55       12.17      3.65 o 
   5  17   4       14.84       14.14      4.37 o 
   6  17   4      181.68      184.25      5.63 o 
   7  17   4       38.21       50.07      4.87 o 
   8  17   4      178.85      169.62      5.88 o 
  -9  18   4       88.09       93.44      7.02 o 
  -8  18   4       93.20      102.43      7.42 o 
  -7  18   4       76.23       77.34      6.02 o 
  -6  18   4       14.60       22.68      6.55 o 
  -5  18   4       57.31       67.94      5.63 o 
  -4  18   4      337.72      325.02      9.07 o 
  -3  18   4       70.64       84.19      6.41 o 
  -2  18   4       21.18       21.52      4.50 o 
  -1  18   4        0.05        2.72      4.27 o 
   0  18   4       47.83       49.24      4.05 o 
   1  18   4      106.06      112.50      4.63 o 
   2  18   4      135.66      138.77      4.45 o 
   3  18   4       63.22       62.09      3.54 o 
   4  18   4      472.21      454.77      9.23 o 
   5  18   4        0.04        1.07      4.75 o 
   6  18   4       52.73       61.39      4.37 o 
   7  18   4       63.68       53.19      4.91 o 
   8  18   4        0.40        5.48      5.11 o 
  -9  19   4       31.62       36.48      6.83 o 
  -8  19   4       22.90       24.65      5.66 o 
  -7  19   4        7.77       14.43      6.02 o 
  -6  19   4      300.86      300.77      6.00 o 
  -5  19   4       10.76       21.89      7.85 o 
  -4  19   4       13.39       11.22      4.98 o 
  -3  19   4      466.44      447.88      8.73 o 
  -2  19   4        3.29       -1.75      4.57 o 
  -1  19   4     1251.43     1173.89     16.85 o 
   0  19   4      176.74      176.21      4.82 o 
   1  19   4        8.85        3.88      4.07 o 
   2  19   4       38.47       28.09      4.11 o 
   3  19   4        2.22       -0.48      4.44 o 
   4  19   4       74.39       74.27      4.39 o 
   5  19   4        6.03       -1.68      4.48 o 
   6  19   4       67.07       66.10      5.59 o 
   7  19   4        9.06        9.12      5.24 o 
   8  19   4       30.97       29.21      5.37 o 
  -9  20   4      142.71      134.33      8.27 o 
  -8  20   4       61.21       54.04      7.61 o 
  -7  20   4      533.15      511.07      8.97 o 
  -6  20   4        0.82       -6.70      6.70 o 
  -5  20   4       10.64       14.94      5.62 o 
  -4  20   4      193.24      190.60      7.68 o 
  -3  20   4       76.34       73.18      5.64 o 
  -2  20   4      228.98      212.08      5.41 o 
  -1  20   4      895.70      954.42     22.97 o 
   0  20   4       76.42       85.35      4.53 o 
   1  20   4        0.13        0.36      4.36 o 
   2  20   4        2.76        4.75      4.34 o 
   3  20   4        0.01        1.67      4.55 o 
   4  20   4        4.91       -2.51      4.32 o 
   5  20   4      113.41       91.39      3.96 o 
   6  20   4        0.26       -1.44      5.07 o 
   7  20   4        0.61       11.61      5.89 o 
   8  20   4       13.77       15.26      6.59 o 
  -9  21   4       17.37       22.98     10.13 o 
  -8  21   4      401.87      384.02      8.09 o 
  -7  21   4       39.98       47.52      7.28 o 
  -6  21   4      131.55      145.22      5.18 o 
  -5  21   4        0.89       -5.56      6.66 o 
  -4  21   4      190.46      187.68      5.56 o 
  -3  21   4      987.81      984.97     31.80 o 
  -2  21   4     1632.93     1619.71     25.75 o 
  -1  21   4       89.24       88.89      5.17 o 
   0  21   4        0.15        2.28      4.06 o 
   1  21   4       36.55       40.69      4.56 o 
   2  21   4        0.03       -2.52      4.18 o 
   3  21   4        2.33        2.11      5.01 o 
   4  21   4     1115.28     1016.53     17.14 o 
   5  21   4       25.47       21.01      4.57 o 
   6  21   4       10.85       17.26      5.20 o 
   7  21   4        5.07        0.91      5.04 o 
  -8  22   4      346.47      362.27     10.43 o 
  -7  22   4       26.74       33.11      5.28 o 
  -6  22   4        0.00       -3.97      6.03 o 
  -5  22   4      219.51      235.40     13.79 o 
  -4  22   4        7.85       10.53      5.70 o 
  -3  22   4      454.73      435.65      9.36 o 
  -2  22   4       45.15       60.64      5.09 o 
  -1  22   4       28.05       25.08      4.64 o 
   0  22   4        2.24        5.72      4.44 o 
   1  22   4       78.57       75.94      4.71 o 
   2  22   4       39.40       31.60      5.16 o 
   3  22   4       52.23       41.82      4.84 o 
   4  22   4      161.66      147.02      6.01 o 
   5  22   4        4.59        2.97      4.96 o 
   6  22   4        0.53        1.15      6.48 o 
   7  22   4        7.14        7.68      6.20 o 
  -8  23   4      271.81      246.13     13.85 o 
  -7  23   4       97.13       98.63      7.70 o 
  -6  23   4        1.22        9.23      7.15 o 
  -5  23   4       33.94       51.45      5.98 o 
  -4  23   4       92.53       94.30      6.22 o 
  -3  23   4       10.97       11.85      6.62 o 
  -2  23   4      173.60      143.58      5.95 o 
  -1  23   4      143.58      122.33      4.91 o 
   0  23   4      283.47      258.33      6.40 o 
   1  23   4        0.80        3.32      5.10 o 
   2  23   4      480.18      425.65     12.67 o 
   3  23   4       94.45       90.72      5.51 o 
   4  23   4        0.30        4.87      5.29 o 
   5  23   4        0.30        3.81      5.13 o 
   6  23   4       22.11       25.75      5.43 o 
   7  23   4       16.25       25.35      5.77 o 
  -8  24   4      143.62      126.16      8.62 o 
  -7  24   4      161.57      161.73      7.19 o 
  -6  24   4      212.88      222.99      6.85 o 
  -5  24   4      157.83      174.76      5.97 o 
  -4  24   4       67.68       60.70      4.67 o 
  -3  24   4       81.23       83.71      5.36 o 
  -2  24   4      117.39      108.96      4.68 o 
  -1  24   4       83.52       79.48      4.82 o 
   0  24   4      233.82      207.32      5.59 o 
   1  24   4      367.77      333.77      9.96 o 
   2  24   4      728.43      626.61      9.89 o 
   3  24   4        0.84       -2.91      4.49 o 
   4  24   4       11.44        8.20      4.64 o 
   5  24   4        1.18        4.03      5.13 o 
   6  24   4        8.26        5.31      6.15 o 
  -7  25   4       90.61       79.60      6.22 o 
  -6  25   4       21.83       19.01      7.14 o 
  -5  25   4       98.61      105.15      6.03 o 
  -4  25   4        1.58        1.89      5.35 o 
  -3  25   4        3.57       11.63      6.78 o 
  -2  25   4       19.51       27.00      5.15 o 
  -1  25   4      293.82      281.69      6.31 o 
   0  25   4       15.63       20.28      4.87 o 
   1  25   4       41.18       45.14      4.53 o 
   2  25   4      111.50       97.19      5.09 o 
   3  25   4       63.08       59.87      4.80 o 
   4  25   4        5.27        6.52      5.12 o 
   5  25   4        4.98        9.59      5.87 o 
   6  25   4        7.01       11.96      6.26 o 
  -7  26   4      185.00      172.54      7.49 o 
  -6  26   4       10.75       12.72      7.72 o 
  -5  26   4      127.34      127.94      5.55 o 
  -4  26   4        1.01        4.59      4.64 o 
  -3  26   4        4.70        1.48      5.98 o 
  -2  26   4        8.08        8.36      5.22 o 
  -1  26   4      129.41      112.17      4.85 o 
   0  26   4        2.91        3.85      4.55 o 
   1  26   4       31.88       28.66      4.65 o 
   2  26   4        6.68        5.80      5.01 o 
   3  26   4        2.96        1.98      4.78 o 
   4  26   4       51.86       54.68      5.02 o 
   5  26   4        1.93        5.34      5.12 o 
   6  26   4      141.54      148.38      6.17 o 
  -6  27   4       16.29       28.44      6.86 o 
  -5  27   4       14.06       16.75      5.47 o 
  -4  27   4      149.12      165.06      6.00 o 
  -3  27   4        0.06        4.02      5.54 o 
  -2  27   4       30.55       28.36      6.23 o 
  -1  27   4       17.40       22.80      5.58 o 
   0  27   4       40.34       46.41      4.87 o 
   1  27   4      128.74      140.37      4.73 o 
   2  27   4       87.10       68.20      4.87 o 
   3  27   4        3.33       18.47      5.23 o 
   4  27   4       34.20       40.48      5.54 o 
   5  27   4        2.97        1.38      5.36 o 
  -6  28   4       33.65       33.48      6.31 o 
  -5  28   4        0.28       -6.07      6.07 o 
  -4  28   4        4.15        5.60      5.32 o 
  -3  28   4      130.96      125.44      7.63 o 
  -2  28   4        0.25       -0.55      5.66 o 
  -1  28   4      324.36      350.13      6.50 o 
   0  28   4      101.73      117.19      5.03 o 
   1  28   4       41.36       54.70      5.26 o 
   2  28   4        6.95        9.39      4.80 o 
   3  28   4       49.21       60.58      5.50 o 
   4  28   4      104.74       87.65      5.80 o 
   5  28   4       17.04       25.53      6.41 o 
  -5  29   4       25.97       32.17      6.24 o 
  -4  29   4      186.72      176.33      6.42 o 
  -3  29   4      101.74      101.97      6.81 o 
  -2  29   4        0.83        4.78      4.88 o 
  -1  29   4      320.90      313.29      6.93 o 
   0  29   4       20.13       16.16      5.32 o 
   1  29   4      110.32      107.40      5.59 o 
   2  29   4        7.79       10.45      5.89 o 
   3  29   4       39.35       43.25      5.63 o 
   4  29   4        0.81        4.11      5.60 o 
  -5  30   4       27.49       31.22      8.30 o 
  -4  30   4        6.21       10.48      6.89 o 
  -3  30   4       13.57       15.38      6.05 o 
  -2  30   4       18.23       24.48      6.75 o 
  -1  30   4      343.44      324.62      6.37 o 
   0  30   4        0.21        2.28      5.62 o 
   1  30   4      284.55      252.06      8.20 o 
   2  30   4       17.68       13.00      6.09 o 
   3  30   4        1.12       -0.75      5.71 o 
  -4  31   4       70.47       84.93      6.01 o 
  -3  31   4      129.99      139.43      6.05 o 
  -2  31   4       27.35       24.95      5.73 o 
  -1  31   4       97.48       95.40      5.65 o 
   0  31   4        6.49        3.70      6.23 o 
   1  31   4      147.48      128.97      6.02 o 
   2  31   4       20.40       24.91      6.28 o 
  -2  32   4        4.03        2.44      7.50 o 
  -1  32   4       10.95        4.93      6.72 o 
   0  32   4       18.34       26.39      6.33 o 
   1  32   4        1.09        2.05      5.78 o 
 -11   0   5        5.93        6.56      8.03 o 
  -9   0   5      340.23      324.98      8.09 o 
  -7   0   5       55.21       50.73      7.95 o 
  -5   0   5        8.92        7.31      7.20 o 
  -3   0   5       13.86       14.86      7.19 o 
  -1   0   5     9907.44    10328.53     39.22 o 
   1   0   5      282.55      240.90      6.52 o 
   3   0   5       34.34       32.74      5.14 o 
   5   0   5        9.29        7.17      5.09 o 
   7   0   5       33.49       41.56      8.28 o 
   9   0   5       37.91       47.71      8.50 o 
 -11   1   5       21.73       11.27      6.31 o 
 -10   1   5      242.13      217.77      5.99 o 
  -9   1   5        2.17        3.98      5.98 o 
  -8   1   5      448.57      451.37      5.97 o 
  -7   1   5       35.83       38.85      5.54 o 
  -6   1   5        7.69        3.80      4.60 o 
  -5   1   5       15.91       23.21      4.65 o 
  -4   1   5      344.71      347.17      5.38 o 
  -3   1   5      383.48      372.66      5.58 o 
  -2   1   5      758.69      832.25     17.43 o 
  -1   1   5      246.56      256.30      5.57 o 
   0   1   5      797.21      883.38     17.02 o 
   1   1   5     2133.04     2318.63     23.72 o 
   2   1   5      118.37      134.46      4.63 o 
   3   1   5       12.39       13.96      3.87 o 
   4   1   5       13.10       14.13      5.07 o 
   5   1   5        2.08        2.23      4.58 o 
   6   1   5       18.23       23.12      4.60 o 
   7   1   5       67.41       72.09      4.58 o 
   8   1   5        9.89       17.24      5.43 o 
   9   1   5       67.73       64.80      4.58 o 
 -11   2   5        5.95        8.57      6.20 o 
 -10   2   5      398.09      358.52      7.62 o 
  -9   2   5       47.79       61.67      5.49 o 
  -8   2   5        4.98        3.44      5.72 o 
  -7   2   5      689.62      675.93      6.78 o 
  -6   2   5      189.26      184.25      4.85 o 
  -5   2   5      139.47      155.64      4.76 o 
  -4   2   5     1582.76     1590.91     18.05 o 
  -3   2   5      233.66      255.44      5.59 o 
  -2   2   5      181.05      198.92      5.17 o 
  -1   2   5      567.35      553.05      6.06 o 
   0   2   5       98.31      101.65      4.41 o 
   1   2   5      177.56      205.37      5.77 o 
   2   2   5       36.03       32.11      4.23 o 
   3   2   5       27.04       37.07      4.59 o 
   4   2   5      178.71      164.90      5.44 o 
   5   2   5        9.40        6.45      4.24 o 
   6   2   5       33.78       33.27      4.55 o 
   7   2   5       62.32       57.15      4.86 o 
   8   2   5       20.52       21.10      5.03 o 
   9   2   5        0.27       -3.78      4.48 o 
 -11   3   5        7.94        4.59      6.34 o 
 -10   3   5      233.88      211.44      8.15 o 
  -9   3   5       90.13       95.98      6.35 o 
  -8   3   5      377.89      391.30      5.85 o 
  -7   3   5      205.54      200.71      5.46 o 
  -6   3   5       35.44       45.45      4.16 o 
  -5   3   5        7.17        8.72      4.66 o 
  -4   3   5     1046.61     1037.96     10.56 o 
  -3   3   5      403.30      395.68      5.57 o 
  -2   3   5      297.80      277.57      4.94 o 
  -1   3   5       14.40       31.63      3.96 o 
   0   3   5      163.36      128.12      5.49 o 
   1   3   5       51.42       46.09      4.37 o 
   2   3   5       68.18       56.55      4.29 o 
   3   3   5        2.49        3.47      5.06 o 
   4   3   5      492.60      534.31      5.58 o 
   5   3   5        8.72       11.19      3.92 o 
   6   3   5       71.63       73.00      4.62 o 
   7   3   5       75.67       85.95      5.24 o 
   8   3   5      182.35      167.01      5.37 o 
   9   3   5       93.57      114.38      4.90 o 
 -11   4   5       79.57       72.46      7.22 o 
 -10   4   5      233.76      208.99      7.35 o 
  -9   4   5      253.73      263.93      6.86 o 
  -8   4   5      633.60      642.17      9.41 o 
  -7   4   5        0.00        1.24      5.46 o 
  -6   4   5      310.93      335.59      5.76 o 
  -5   4   5       45.12       50.19      4.38 o 
  -4   4   5       52.52       57.85      5.06 o 
  -3   4   5     4555.16     4542.57     93.55 o 
  -2   4   5      293.68      269.78      4.62 o 
  -1   4   5      384.61      336.12      5.27 o 
   0   4   5       13.67       16.36      4.19 o 
   1   4   5      198.77      168.00      4.37 o 
   2   4   5       80.84       93.39      4.00 o 
   3   4   5       92.33       69.59      4.59 o 
   4   4   5      122.25      138.34      4.49 o 
   5   4   5       44.46       47.09      4.74 o 
   6   4   5        4.56        3.74      4.14 o 
   7   4   5      119.11      131.21      4.54 o 
   8   4   5        4.09        9.21      4.64 o 
   9   4   5       27.00       28.90      4.81 o 
 -11   5   5       72.29       65.99      6.46 o 
 -10   5   5      252.78      233.70      6.98 o 
  -9   5   5      622.06      632.91      7.53 o 
  -8   5   5      148.19      148.91      4.84 o 
  -7   5   5       28.44       27.30      4.94 o 
  -6   5   5      139.00      160.11      4.91 o 
  -5   5   5        0.02       -1.06      3.95 o 
  -4   5   5       68.49       73.68      4.69 o 
  -3   5   5     1787.05     1751.72     23.28 o 
  -2   5   5      203.22      228.23      4.99 o 
  -1   5   5     3006.49     2880.01     27.49 o 
   0   5   5      796.34      768.58     10.30 o 
   1   5   5       40.34       37.53      3.87 o 
   2   5   5       62.97       58.64      4.19 o 
   3   5   5      267.62      256.60      5.08 o 
   4   5   5      139.95      137.90      4.00 o 
   5   5   5       12.35       12.77      3.53 o 
   6   5   5      318.01      326.41      4.91 o 
   7   5   5       33.52       40.14      4.72 o 
   8   5   5        7.00        7.88      4.14 o 
   9   5   5       94.70       85.41      6.85 o 
 -11   6   5        1.69        2.56      6.32 o 
 -10   6   5      106.84      104.99      6.80 o 
  -9   6   5      134.12      149.54      5.90 o 
  -8   6   5      239.03      271.06      5.88 o 
  -7   6   5       12.47       17.25      5.83 o 
  -6   6   5      214.28      241.70      5.52 o 
  -5   6   5      241.20      233.52      5.41 o 
  -4   6   5     1311.02     1341.50     20.01 o 
  -3   6   5      392.87      397.91      5.82 o 
  -2   6   5       86.39       70.15      4.44 o 
  -1   6   5     5507.27     5191.02     40.74 o 
   0   6   5      599.56      565.75      6.20 o 
   1   6   5      146.95      174.05      4.30 o 
   2   6   5      726.76      760.14      5.43 o 
   3   6   5       65.51       74.42      4.23 o 
   4   6   5       34.62       45.61      3.70 o 
   5   6   5        1.55        5.29      4.31 o 
   6   6   5       97.92       85.23      4.41 o 
   7   6   5       35.96       40.07      4.40 o 
   8   6   5       95.30      102.51      4.89 o 
   9   6   5       10.59       12.39      6.84 o 
 -11   7   5        3.10        3.93      7.19 o 
 -10   7   5      415.18      383.68      6.87 o 
  -9   7   5        5.24        8.53      6.14 o 
  -8   7   5       60.73       60.45      9.43 o 
  -7   7   5      255.41      254.37      7.69 o 
  -6   7   5       67.39       63.08      4.64 o 
  -5   7   5      405.56      415.13      7.23 o 
  -4   7   5      177.57      219.82      5.71 o 
  -3   7   5      339.69      329.90      5.61 o 
  -2   7   5      112.80       85.43      4.39 o 
  -1   7   5     2372.07     2268.00     29.52 o 
   0   7   5      299.86      334.96      5.46 o 
   1   7   5      393.54      342.36      5.02 o 
   2   7   5      270.67      287.66      4.81 o 
   3   7   5      283.96      300.35      4.56 o 
   4   7   5      322.45      321.41      6.11 o 
   5   7   5       59.87       57.78      4.87 o 
   6   7   5        0.26       -0.91      4.28 o 
   7   7   5      299.89      293.96      5.31 o 
   8   7   5      673.37      701.47     11.02 o 
   9   7   5       26.02       31.94      4.80 o 
 -10   8   5        0.09        2.85      6.67 o 
  -9   8   5      160.34      162.66      5.99 o 
  -8   8   5       40.10       41.20      5.92 o 
  -7   8   5        0.01       -1.40      4.51 o 
  -6   8   5        0.01        1.69      4.23 o 
  -5   8   5       69.98       70.62      4.79 o 
  -4   8   5      152.48      182.39      5.92 o 
  -3   8   5       31.94       38.17      5.11 o 
  -2   8   5      183.29      181.38      5.59 o 
  -1   8   5      160.32      140.18      4.11 o 
   0   8   5     1191.95     1154.45     19.87 o 
   1   8   5       47.30       42.60      3.86 o 
   2   8   5      771.94      837.31      7.33 o 
   3   8   5        1.73        1.18      4.02 o 
   4   8   5      145.34      150.23      4.61 o 
   5   8   5      163.10      163.40      4.87 o 
   6   8   5     2750.32     2822.35     47.97 o 
   7   8   5      508.63      498.12     12.13 o 
   8   8   5      310.37      320.25      8.25 o 
   9   8   5       73.02       77.69      4.64 o 
 -10   9   5        0.48        3.23      6.66 o 
  -9   9   5        0.06        4.39      5.12 o 
  -8   9   5      217.58      221.90      6.41 o 
  -7   9   5       10.80       10.88      4.72 o 
  -6   9   5        7.89        8.94      4.46 o 
  -5   9   5      137.48      138.80      4.60 o 
  -4   9   5       52.52       39.19      4.43 o 
  -3   9   5       91.16       98.35      4.80 o 
  -2   9   5      674.30      628.01      7.59 o 
  -1   9   5      280.33      268.75      4.87 o 
   0   9   5     3410.98     3495.83     52.32 o 
   1   9   5      334.41      343.28      7.72 o 
   2   9   5       84.98       81.62      4.21 o 
   3   9   5      322.57      311.89      4.56 o 
   4   9   5      465.76      444.59      7.40 o 
   5   9   5      805.90      786.62     15.73 o 
   6   9   5     4746.00     4847.12     60.49 o 
   7   9   5       47.87       52.79      4.22 o 
   8   9   5      101.18      105.18      6.48 o 
   9   9   5       62.59       66.35      4.42 o 
 -10  10   5       81.35       79.98      7.42 o 
  -9  10   5        0.35        4.23      5.14 o 
  -8  10   5       40.97       43.20      5.83 o 
  -7  10   5       18.41       27.03      4.95 o 
  -6  10   5      783.94      809.85      8.18 o 
  -5  10   5        1.84        5.28      4.15 o 
  -4  10   5       43.00       41.55      4.87 o 
  -3  10   5      437.68      431.73      7.17 o 
  -2  10   5      216.36      200.76      4.80 o 
  -1  10   5       26.46       26.90      3.81 o 
   0  10   5        1.45       -1.62      4.42 o 
   1  10   5      150.51      148.00      4.19 o 
   2  10   5      267.78      270.12      4.55 o 
   3  10   5        7.87        8.61      3.69 o 
   4  10   5     2242.49     2251.27      8.92 o 
   5  10   5      419.72      416.06      8.69 o 
   6  10   5      782.84      827.32      9.33 o 
   7  10   5        0.50        6.60      4.78 o 
   8  10   5       58.98       65.11      5.28 o 
   9  10   5       12.51       18.49      5.65 o 
 -10  11   5       23.51       25.45      6.20 o 
  -9  11   5        0.03        1.51      5.25 o 
  -8  11   5       45.60       56.17      5.92 o 
  -7  11   5       23.83       22.74      4.36 o 
  -6  11   5      180.10      183.60      5.02 o 
  -5  11   5      288.99      291.03      5.22 o 
  -4  11   5      100.99      114.42      5.28 o 
  -3  11   5      151.27      151.43      4.41 o 
  -2  11   5      582.77      631.05     11.26 o 
  -1  11   5      195.80      209.73      4.67 o 
   0  11   5       35.32       29.81      3.53 o 
   1  11   5      139.40      141.37      4.26 o 
   2  11   5      520.94      495.36      5.13 o 
   3  11   5      749.95      745.81      8.73 o 
   4  11   5     4723.38     4705.35     32.10 o 
   5  11   5      469.78      485.25      6.66 o 
   6  11   5     1165.34     1174.52      7.62 o 
   7  11   5       92.58      108.02      5.66 o 
   8  11   5        2.19        8.69      4.51 o 
   9  11   5       15.48       17.18      5.76 o 
 -10  12   5      107.44      101.84      6.63 o 
  -9  12   5        0.16        3.71      5.77 o 
  -8  12   5        2.92        3.85      5.06 o 
  -7  12   5        6.21        6.52      4.68 o 
  -6  12   5       55.26       52.87      5.09 o 
  -5  12   5       91.83       86.20      4.29 o 
  -4  12   5      419.33      454.03      6.31 o 
  -3  12   5      200.17      239.09      5.19 o 
  -2  12   5      830.88      809.19     10.00 o 
  -1  12   5        3.69        3.93      4.08 o 
   0  12   5      110.86      120.63      4.37 o 
   1  12   5      736.18      695.07     10.66 o 
   2  12   5      847.19      801.45     11.72 o 
   3  12   5      545.02      557.41      9.13 o 
   4  12   5     1760.76     1706.34     14.02 o 
   5  12   5       39.64       48.49      5.03 o 
   6  12   5        0.13        0.36      4.38 o 
   7  12   5        1.70        1.98      5.48 o 
   8  12   5       19.85       25.04      4.97 o 
   9  12   5        0.48       -1.78      4.94 o 
 -10  13   5        1.56        2.04      5.78 o 
  -9  13   5        6.49        5.72      6.46 o 
  -8  13   5       41.78       52.03      5.42 o 
  -7  13   5       82.97       74.92      5.03 o 
  -6  13   5       37.17       33.82      4.75 o 
  -5  13   5      453.95      458.28      7.78 o 
  -4  13   5        3.34       -2.60      4.32 o 
  -3  13   5      114.52      137.96      5.55 o 
  -2  13   5      199.87      207.24      5.21 o 
  -1  13   5      126.47      126.48      5.85 o 
   0  13   5      265.00      231.35      4.49 o 
   1  13   5      791.57      727.26     10.51 o 
   2  13   5      150.88      162.36      5.09 o 
   3  13   5       27.68       20.02      4.85 o 
   4  13   5     3290.78     3218.24     20.10 o 
   5  13   5       72.69       80.69      4.38 o 
   6  13   5      162.84      164.55      5.22 o 
   7  13   5       20.50       17.19      5.07 o 
   8  13   5      268.76      271.86      5.28 o 
 -10  14   5        1.21       -0.47      6.04 o 
  -9  14   5        8.09        7.14      6.78 o 
  -8  14   5        1.45       -2.17      5.63 o 
  -7  14   5       47.25       57.77      5.47 o 
  -6  14   5       18.93       25.26      5.78 o 
  -5  14   5      102.69      119.65      5.00 o 
  -4  14   5      260.47      250.17      5.14 o 
  -3  14   5        2.58        4.72      4.27 o 
  -2  14   5        8.11       12.90      4.02 o 
  -1  14   5       42.61       39.92      4.18 o 
   0  14   5       64.87       64.00      3.96 o 
   1  14   5       87.81       83.10      3.63 o 
   2  14   5      514.95      481.90      5.47 o 
   3  14   5       30.54       31.97      4.11 o 
   4  14   5      243.90      235.83      5.05 o 
   5  14   5       62.55       65.35      4.73 o 
   6  14   5       65.92       63.15      5.41 o 
   7  14   5        5.28        7.95      4.71 o 
   8  14   5       23.52       20.17      4.74 o 
 -10  15   5        5.24        8.55      8.31 o 
  -9  15   5        5.84       11.17      7.43 o 
  -8  15   5       22.81       23.50      6.95 o 
  -7  15   5       50.21       55.28      6.19 o 
  -6  15   5        8.51        5.29      4.57 o 
  -5  15   5       12.62       16.16      4.56 o 
  -4  15   5       14.40       11.99      4.42 o 
  -3  15   5        6.71        2.06      4.13 o 
  -2  15   5       39.22       47.92      4.29 o 
  -1  15   5        8.74        8.41      4.55 o 
   0  15   5      929.84      932.77     17.11 o 
   1  15   5      103.89      106.71      3.72 o 
   2  15   5      283.63      293.23      4.25 o 
   3  15   5      102.42      102.42      4.36 o 
   4  15   5      626.90      642.05      8.32 o 
   5  15   5      306.37      319.67      7.00 o 
   6  15   5      650.56      662.93      9.66 o 
   7  15   5        3.07        7.09      5.23 o 
   8  15   5      175.08      202.39      5.42 o 
  -9  16   5       52.78       53.47      7.85 o 
  -8  16   5       30.87       40.98      7.00 o 
  -7  16   5       13.28       13.37      5.20 o 
  -6  16   5        9.12        6.96      5.01 o 
  -5  16   5       44.85       44.12      4.36 o 
  -4  16   5      161.93      164.63      9.52 o 
  -3  16   5      192.66      205.60      4.85 o 
  -2  16   5       45.91       40.94      4.86 o 
  -1  16   5        4.77        7.91      4.21 o 
   0  16   5        0.11        4.10      3.95 o 
   1  16   5       60.14       62.93      4.86 o 
   2  16   5       45.48       46.50      3.66 o 
   3  16   5        7.17        7.02      4.13 o 
   4  16   5      481.55      473.03      6.11 o 
   5  16   5      277.02      284.15      4.86 o 
   6  16   5     1064.69     1096.25     15.58 o 
   7  16   5        8.92       11.94      5.20 o 
   8  16   5       17.44       10.76      5.66 o 
  -9  17   5       15.07       19.80      7.94 o 
  -8  17   5        7.08       14.75      6.44 o 
  -7  17   5       38.99       39.07      4.94 o 
  -6  17   5      399.75      388.03      9.63 o 
  -5  17   5        7.36        6.79      5.55 o 
  -4  17   5      148.67      141.54      5.35 o 
  -3  17   5      719.31      705.92     13.67 o 
  -2  17   5       97.98      113.43      5.27 o 
  -1  17   5      213.69      215.59      7.67 o 
   0  17   5       19.84       27.42      4.13 o 
   1  17   5       17.29       26.77      3.83 o 
   2  17   5       12.05        9.27      4.03 o 
   3  17   5       30.40       26.63      3.93 o 
   4  17   5      268.08      254.24      5.27 o 
   5  17   5      153.72      152.88      6.11 o 
   6  17   5      107.51      110.56      4.91 o 
   7  17   5       10.84       12.62      5.36 o 
   8  17   5      167.37      169.48      6.55 o 
  -9  18   5       83.85       72.61      6.31 o 
  -8  18   5        0.59        3.83      6.38 o 
  -7  18   5        2.46        5.72      6.11 o 
  -6  18   5      167.40      157.44      6.44 o 
  -5  18   5       78.32       85.57      7.54 o 
  -4  18   5      349.21      342.60     13.51 o 
  -3  18   5       72.80       74.15      5.03 o 
  -2  18   5       20.70       19.84      4.68 o 
  -1  18   5      388.81      403.01      5.60 o 
   0  18   5      155.31      162.26      4.51 o 
   1  18   5       87.23      101.77      4.76 o 
   2  18   5        5.11        3.77      4.40 o 
   3  18   5       77.21       73.31      4.15 o 
   4  18   5       10.52       19.76      4.34 o 
   5  18   5        5.31        4.93      4.90 o 
   6  18   5      144.47      153.68      5.49 o 
   7  18   5      101.41       90.33      5.22 o 
  -9  19   5       12.97        4.60      8.27 o 
  -8  19   5       57.91       55.38      5.97 o 
  -7  19   5      530.70      543.68     14.27 o 
  -6  19   5       39.04       46.90      5.48 o 
  -5  19   5       18.28       25.59      5.15 o 
  -4  19   5      337.40      306.89      7.60 o 
  -3  19   5      203.70      201.92      5.58 o 
  -2  19   5      926.62      908.37     15.96 o 
  -1  19   5     1240.12     1341.21     26.56 o 
   0  19   5       37.17       47.05      3.95 o 
   1  19   5      387.53      382.56      5.04 o 
   2  19   5       76.95       71.16      4.77 o 
   3  19   5       29.71       36.75      4.02 o 
   4  19   5      366.98      321.13      5.49 o 
   5  19   5       14.77       13.60      5.03 o 
   6  19   5        0.26        2.80      4.78 o 
   7  19   5       35.48       44.87      5.14 o 
  -8  20   5      824.49      756.51     17.49 o 
  -7  20   5      303.00      347.55     12.19 o 
  -6  20   5      133.55      151.17      5.31 o 
  -5  20   5        8.06       10.28      5.20 o 
  -4  20   5       31.93       29.66      5.15 o 
  -3  20   5      177.94      184.90      5.33 o 
  -2  20   5     1666.22     1593.95     30.89 o 
  -1  20   5       13.51       12.93      4.14 o 
   0  20   5       58.51       57.28      4.28 o 
   1  20   5       32.70       34.29      4.56 o 
   2  20   5       26.50       16.27      3.94 o 
   3  20   5      148.16      134.33      4.92 o 
   4  20   5      297.61      269.71      5.46 o 
   5  20   5       49.03       56.94      5.15 o 
   6  20   5       34.85       32.60      5.41 o 
   7  20   5       10.77       16.36      5.23 o 
  -8  21   5      158.86      165.08      8.15 o 
  -7  21   5       53.49       57.74      6.52 o 
  -6  21   5       10.77        8.16      4.69 o 
  -5  21   5      160.32      156.64      5.36 o 
  -4  21   5      628.35      596.08     11.70 o 
  -3  21   5      263.16      269.46      6.79 o 
  -2  21   5       52.87       47.74      5.01 o 
  -1  21   5       34.67       30.17      4.34 o 
   0  21   5        1.86        3.76      4.50 o 
   1  21   5        1.94        4.01      5.03 o 
   2  21   5      633.43      518.07     10.96 o 
   3  21   5       43.75       35.92      4.84 o 
   4  21   5        1.31        3.20      4.57 o 
   5  21   5        2.24        6.79      5.56 o 
   6  21   5       26.51       30.23      5.97 o 
   7  21   5        0.00        1.94      4.70 o 
  -8  22   5       34.04       33.65      6.29 o 
  -7  22   5       58.85       57.50      5.60 o 
  -6  22   5      147.79      148.26      5.91 o 
  -5  22   5       31.72       32.20      5.01 o 
  -4  22   5      122.33      123.42      7.14 o 
  -3  22   5      428.23      410.80      7.52 o 
  -2  22   5      162.02      156.75      4.97 o 
  -1  22   5       39.93       36.33      4.36 o 
   0  22   5        1.60        5.98      4.69 o 
   1  22   5       50.65       58.41      5.20 o 
   2  22   5      761.33      635.22     11.26 o 
   3  22   5       29.87       31.48      4.93 o 
   4  22   5        1.76        0.81      4.68 o 
   5  22   5       13.10       20.40      6.51 o 
   6  22   5        3.22       11.44      5.05 o 
  -8  23   5        0.16        8.17     10.09 o 
  -7  23   5        3.79        1.52      6.69 o 
  -6  23   5       10.13        5.67      5.43 o 
  -5  23   5        0.48        5.27      5.37 o 
  -4  23   5        0.87        1.58      6.00 o 
  -3  23   5      137.19      124.46      6.32 o 
  -2  23   5      232.32      219.82      5.67 o 
  -1  23   5      204.01      180.42      5.91 o 
   0  23   5      500.92      422.33      6.47 o 
   1  23   5        2.71        5.24      4.80 o 
   2  23   5       71.33       58.99      4.39 o 
   3  23   5        8.09       10.38      4.25 o 
   4  23   5       33.81       37.72      5.73 o 
   5  23   5       21.14       22.96      5.39 o 
   6  23   5        1.54        5.58      5.66 o 
  -7  24   5       15.05       18.96      6.48 o 
  -6  24   5       81.93       84.59      5.48 o 
  -5  24   5        1.06        8.44      4.69 o 
  -4  24   5        2.44        5.81      7.07 o 
  -3  24   5       22.59       32.38      5.43 o 
  -2  24   5        6.95        7.64      5.76 o 
  -1  24   5      113.74       95.18      5.09 o 
   0  24   5     1020.83      923.07     12.27 o 
   1  24   5        0.09        3.44      5.25 o 
   2  24   5       22.89       17.55      5.00 o 
   3  24   5        3.63        5.21      4.39 o 
   4  24   5        7.78       11.67      5.27 o 
   5  24   5        8.34        4.21      5.51 o 
   6  24   5        0.42        5.46      5.74 o 
  -7  25   5        8.68        4.59      5.70 o 
  -6  25   5        1.64        5.31      5.12 o 
  -5  25   5       16.22       11.03      5.80 o 
  -4  25   5       20.52       19.14      5.62 o 
  -3  25   5       16.03       13.61      5.77 o 
  -2  25   5      302.75      284.14      5.54 o 
  -1  25   5       46.92       37.78      5.12 o 
   0  25   5        0.25       -3.75      4.96 o 
   1  25   5       34.01       31.11      5.04 o 
   2  25   5       24.79       22.98      4.41 o 
   3  25   5        0.69        5.18      5.71 o 
   4  25   5       13.86       18.69      5.86 o 
   5  25   5       18.12       28.54      6.22 o 
  -6  26   5       42.09       44.65      5.76 o 
  -5  26   5       22.37       21.82      5.88 o 
  -4  26   5       61.41       68.17      6.67 o 
  -3  26   5        7.78       -0.31      7.29 o 
  -2  26   5      175.09      158.63      6.56 o 
  -1  26   5      355.28      357.26      5.63 o 
   0  26   5      111.53      124.72      5.32 o 
   1  26   5        9.08        7.78      5.13 o 
   2  26   5      151.35      126.60      5.54 o 
   3  26   5        0.15        2.36      5.28 o 
   4  26   5       77.14       84.15      6.21 o 
   5  26   5        2.69        8.45      6.32 o 
  -6  27   5       25.22       31.45      6.35 o 
  -5  27   5        4.02       -2.94      5.52 o 
  -4  27   5      315.58      325.03      9.82 o 
  -3  27   5        7.92        7.89      5.82 o 
  -2  27   5        0.01        3.81      6.17 o 
  -1  27   5       27.75       27.12      5.69 o 
   0  27   5       25.22       29.80      5.34 o 
   1  27   5      145.59      111.66      5.89 o 
   2  27   5      293.79      308.26      9.11 o 
   3  27   5        1.45        7.06      5.42 o 
   4  27   5        0.18        1.15      6.22 o 
  -5  28   5       36.43       31.08      7.00 o 
  -4  28   5      153.03      147.99      7.08 o 
  -3  28   5      168.86      161.69      6.93 o 
  -2  28   5       91.18       95.09      6.65 o 
  -1  28   5      304.84      281.30      6.85 o 
   0  28   5       95.94       93.82      5.07 o 
   1  28   5       84.56       78.36      5.60 o 
   2  28   5        0.11        0.37      5.42 o 
   3  28   5       38.31       29.54      5.68 o 
   4  28   5       98.15       88.39      5.16 o 
  -5  29   5        2.92       -8.79     14.30 o 
  -4  29   5        0.23       -2.19      5.31 o 
  -3  29   5        1.41        4.67      7.74 o 
  -2  29   5       44.02       40.41      6.06 o 
  -1  29   5        2.50       10.02      5.62 o 
   0  29   5       18.86       17.70      5.46 o 
   1  29   5        1.25        2.02      6.06 o 
   2  29   5        1.21        2.90      5.58 o 
   3  29   5       28.67       23.45      5.82 o 
  -4  30   5       45.64       44.68      6.40 o 
  -3  30   5        0.77        1.61      6.24 o 
  -2  30   5      136.84      137.66     11.48 o 
  -1  30   5       12.14       12.96      5.95 o 
   0  30   5      140.22      135.58      5.25 o 
   1  30   5       55.23       53.45      5.69 o 
   2  30   5      177.18      195.61      9.07 o 
  -2  31   5      136.61      130.52     10.07 o 
  -1  31   5       22.94       23.34      6.08 o 
   0  31   5      324.91      318.54      6.71 o 
   1  31   5      197.82      218.44      9.22 o 
 -10   0   6      190.31      175.02      9.97 o 
  -8   0   6     1182.22     1237.12     11.17 o 
  -6   0   6        0.71        3.83      7.45 o 
  -4   0   6      371.41      372.56      8.94 o 
  -2   0   6     5197.87     5172.44    160.10 o 
   0   0   6      364.25      392.25      7.83 o 
   2   0   6       31.80       38.69      7.28 o 
   4   0   6       95.39       84.41      9.59 o 
   6   0   6       84.21       85.20      6.79 o 
   8   0   6      110.24      101.21      7.57 o 
 -10   1   6       18.49       10.19      5.55 o 
  -9   1   6      158.94      169.69      6.05 o 
  -8   1   6       16.43       25.55      6.01 o 
  -7   1   6        0.02       -2.29      5.00 o 
  -6   1   6       13.55       10.85      4.81 o 
  -5   1   6       29.57       32.53      4.34 o 
  -4   1   6      146.99      161.96      5.17 o 
  -3   1   6      854.84      899.06      8.67 o 
  -2   1   6      272.43      259.53      4.89 o 
  -1   1   6      471.34      490.92      6.19 o 
   0   1   6      998.23     1044.54     13.89 o 
   1   1   6        0.05        6.61      3.99 o 
   2   1   6      194.45      212.30      5.06 o 
   3   1   6        1.37       -1.08      4.16 o 
   4   1   6        1.05        4.55      4.18 o 
   5   1   6       32.82       26.65      5.49 o 
   6   1   6      272.57      269.24      6.10 o 
   7   1   6       16.55       23.31      5.28 o 
   8   1   6      148.60      156.44      5.13 o 
   9   1   6        8.50        7.91      4.68 o 
 -10   2   6      108.76      112.21      8.01 o 
  -9   2   6       32.21       36.86      5.60 o 
  -8   2   6      176.82      179.64      5.72 o 
  -7   2   6       92.60       97.07      4.59 o 
  -6   2   6        3.79        9.33      5.31 o 
  -5   2   6      139.33      143.66      5.11 o 
  -4   2   6     2171.51     2256.53     27.88 o 
  -3   2   6       82.98       66.57      4.44 o 
  -2   2   6      592.57      570.12     13.48 o 
  -1   2   6       13.50       20.09      4.14 o 
   0   2   6     1146.00     1254.35      7.25 o 
   1   2   6      111.95      126.56      4.87 o 
   2   2   6      303.67      271.50      5.35 o 
   3   2   6      115.88      112.84      5.34 o 
   4   2   6      539.41      523.69      5.55 o 
   5   2   6        7.65       12.36      4.07 o 
   6   2   6       12.71       18.08      4.70 o 
   7   2   6       18.23       14.20      4.97 o 
   8   2   6       15.67       13.12      5.30 o 
   9   2   6       15.57       15.30      6.27 o 
 -10   3   6       19.74       16.18      6.79 o 
  -9   3   6        0.15        4.04      6.29 o 
  -8   3   6       10.14       10.53      5.94 o 
  -7   3   6      510.75      550.05      8.35 o 
  -6   3   6        6.77       10.94      5.40 o 
  -5   3   6      171.61      178.25      4.80 o 
  -4   3   6     1008.48     1026.82      7.09 o 
  -3   3   6       88.21       96.80      4.54 o 
  -2   3   6     1780.69     1843.66     32.37 o 
  -1   3   6      591.05      609.39     11.57 o 
   0   3   6       16.50       16.27      4.51 o 
   1   3   6      134.94      156.13      4.64 o 
   2   3   6      185.12      171.34      4.94 o 
   3   3   6        8.05       19.42      4.17 o 
   4   3   6       36.91       39.33      4.36 o 
   5   3   6        0.66        3.18      4.10 o 
   6   3   6       32.46       32.83      3.84 o 
   7   3   6      121.85      122.08      5.10 o 
   8   3   6      128.38      123.59      5.19 o 
   9   3   6        4.19        2.06      5.31 o 
 -10   4   6      273.26      267.78      6.18 o 
  -9   4   6      472.45      480.16      6.82 o 
  -8   4   6        6.49        5.57      5.21 o 
  -7   4   6      535.58      541.95      6.95 o 
  -6   4   6      920.12      908.80      8.00 o 
  -5   4   6        2.90        3.76      4.45 o 
  -4   4   6     1612.70     1624.61     17.99 o 
  -3   4   6        3.19        8.03      3.93 o 
  -2   4   6      516.82      523.75      5.84 o 
  -1   4   6      533.38      476.13      6.93 o 
   0   4   6        0.01        7.07      4.04 o 
   1   4   6      653.26      650.18      8.59 o 
   2   4   6     2709.22     2670.60     31.87 o 
   3   4   6      155.72      148.66      4.50 o 
   4   4   6      702.79      676.25      5.62 o 
   5   4   6        1.13        5.91      4.68 o 
   6   4   6       65.82       69.57      4.19 o 
   7   4   6       11.75       14.81      4.54 o 
   8   4   6      275.30      257.30      5.83 o 
   9   4   6      302.07      272.08      6.78 o 
 -10   5   6       87.71       92.04      7.25 o 
  -9   5   6      600.06      593.27      7.65 o 
  -8   5   6      208.10      215.37      5.93 o 
  -7   5   6      126.89      125.83      5.94 o 
  -6   5   6        3.41        8.70      4.05 o 
  -5   5   6      606.39      623.71      7.49 o 
  -4   5   6      483.95      461.71      6.08 o 
  -3   5   6      272.66      256.37      5.36 o 
  -2   5   6     1756.38     1776.46     26.43 o 
  -1   5   6     1701.47     1708.86     13.11 o 
   0   5   6      565.90      520.69      5.66 o 
   1   5   6       62.14       56.67      4.61 o 
   2   5   6      283.72      320.20      4.88 o 
   3   5   6      362.00      387.59      4.77 o 
   4   5   6      113.10      130.80      4.27 o 
   5   5   6        9.15       10.61      4.14 o 
   6   5   6       99.21       93.76      4.86 o 
   7   5   6       17.14       18.04      4.58 o 
   8   5   6        4.31        6.67      4.59 o 
   9   5   6        4.91        8.24      5.85 o 
 -10   6   6        0.01       -1.09      5.96 o 
  -9   6   6      123.68      135.50      6.65 o 
  -8   6   6      363.26      354.40      8.04 o 
  -7   6   6      283.35      296.50      6.52 o 
  -6   6   6      111.54      108.98      5.31 o 
  -5   6   6      485.86      500.67      6.20 o 
  -4   6   6       26.25       41.03      5.16 o 
  -3   6   6        0.16       -1.84      4.48 o 
  -2   6   6     5283.97     4864.16     62.76 o 
  -1   6   6     1295.34     1241.54      8.82 o 
   0   6   6      750.55      691.60     10.34 o 
   1   6   6      793.98      798.02      7.95 o 
   2   6   6       94.49      102.55      4.07 o 
   3   6   6      392.44      385.94      5.03 o 
   4   6   6       77.39       79.39      4.86 o 
   5   6   6       11.12       13.52      4.52 o 
   6   6   6        1.69        6.29      4.71 o 
   7   6   6      173.57      179.17      4.98 o 
   8   6   6      100.05      106.63      5.62 o 
   9   6   6       63.23       50.34     14.59 o 
 -10   7   6       10.25       17.48      5.99 o 
  -9   7   6       15.36       18.15      5.64 o 
  -8   7   6        3.44        5.93      5.40 o 
  -7   7   6       76.43       81.55      5.85 o 
  -6   7   6     1264.93     1294.43      7.62 o 
  -5   7   6        3.78        5.91      4.04 o 
  -4   7   6      451.80      466.80      6.39 o 
  -3   7   6      109.04      105.45      5.31 o 
  -2   7   6     1878.27     1849.43     12.16 o 
  -1   7   6     1848.32     1841.91     30.46 o 
   0   7   6      503.67      425.10      5.68 o 
   1   7   6       58.04       60.85      4.29 o 
   2   7   6       11.65        3.09      4.14 o 
   3   7   6       10.70       12.74      3.88 o 
   4   7   6       12.52       12.62      4.40 o 
   5   7   6      313.30      331.70      6.76 o 
   6   7   6      487.17      458.76      8.42 o 
   7   7   6      302.98      317.19      7.94 o 
   8   7   6      117.90      108.98      5.23 o 
 -10   8   6      155.35      150.50      6.59 o 
  -9   8   6       16.32       18.93      5.72 o 
  -8   8   6        6.58        0.29      5.31 o 
  -7   8   6       14.00       16.03      5.03 o 
  -6   8   6      314.76      325.72      7.96 o 
  -5   8   6      341.65      326.29      5.23 o 
  -4   8   6       87.02      101.62      4.84 o 
  -3   8   6       14.15       19.35      4.60 o 
  -2   8   6       29.64       29.82      4.69 o 
  -1   8   6       29.43       40.77      4.00 o 
   0   8   6     1744.13     1797.35     27.87 o 
   1   8   6       46.67       49.25      4.66 o 
   2   8   6       25.09       29.48      4.27 o 
   3   8   6       14.73       15.13      3.92 o 
   4   8   6      437.03      444.60      5.26 o 
   5   8   6       69.78       64.11      4.66 o 
   6   8   6       28.87       32.06      4.01 o 
   7   8   6       71.55       77.31      4.02 o 
   8   8   6       45.68       49.68      4.53 o 
 -10   9   6       45.71       48.63      7.34 o 
  -9   9   6      128.74      124.37      6.30 o 
  -8   9   6      144.89      146.98      5.35 o 
  -7   9   6       12.92       15.53      4.56 o 
  -6   9   6      127.52      124.34      4.95 o 
  -5   9   6       79.91       80.68      4.97 o 
  -4   9   6       57.97       64.39      5.53 o 
  -3   9   6      113.96      103.30      4.89 o 
  -2   9   6       44.83       48.34      4.29 o 
  -1   9   6        0.00        4.83      4.49 o 
   0   9   6      587.65      597.37      5.69 o 
   1   9   6      298.66      305.09      5.07 o 
   2   9   6      533.64      467.02      4.80 o 
   3   9   6      529.01      534.86      6.44 o 
   4   9   6      576.37      558.62      5.36 o 
   5   9   6        1.66        2.28      4.99 o 
   6   9   6       87.82       91.62      4.58 o 
   7   9   6        4.53        3.72      4.66 o 
   8   9   6       36.85       34.13      4.48 o 
 -10  10   6        9.26        8.15      7.25 o 
  -9  10   6        3.81        1.36      5.92 o 
  -8  10   6      137.40      137.21      6.82 o 
  -7  10   6        4.46        7.13      4.33 o 
  -6  10   6        3.00        3.79      4.46 o 
  -5  10   6      123.37      113.75      4.65 o 
  -4  10   6      214.70      210.46      5.39 o 
  -3  10   6       10.40       14.58      4.22 o 
  -2  10   6      397.93      407.35      6.17 o 
  -1  10   6       38.67       34.20      3.95 o 
   0  10   6       73.26       68.99      3.80 o 
   1  10   6        2.55        4.55      3.64 o 
   2  10   6        5.38        3.73      3.48 o 
   3  10   6      271.96      260.62      4.64 o 
   4  10   6      211.34      188.55      6.07 o 
   5  10   6      180.14      177.03      4.95 o 
   6  10   6        0.89        3.45      4.07 o 
   7  10   6       18.91       21.14      4.71 o 
   8  10   6       21.15       28.67      5.05 o 
 -10  11   6       62.43       66.04      7.85 o 
  -9  11   6       10.89       20.29      6.19 o 
  -8  11   6       29.22       28.17      5.75 o 
  -7  11   6      128.83      135.32      5.71 o 
  -6  11   6       71.08       77.35      5.52 o 
  -5  11   6        9.51        8.98      4.16 o 
  -4  11   6       44.58       45.02      4.97 o 
  -3  11   6        1.92        2.43      4.59 o 
  -2  11   6        0.67        1.41      4.57 o 
  -1  11   6      631.21      591.12     11.68 o 
   0  11   6        8.05        6.04      3.37 o 
   1  11   6       74.51       68.17      4.08 o 
   2  11   6     1551.30     1543.56     21.78 o 
   3  11   6      436.79      430.60      9.02 o 
   4  11   6      106.67      106.46      4.74 o 
   5  11   6        8.42        9.48      4.33 o 
   6  11   6        7.12        9.40      4.82 o 
   7  11   6        0.66        0.65      4.13 o 
   8  11   6       15.11       19.95      5.44 o 
 -10  12   6        6.52        8.55      6.81 o 
  -9  12   6       20.98       21.15      6.33 o 
  -8  12   6        5.98        5.25      5.97 o 
  -7  12   6       64.13       72.40      5.30 o 
  -6  12   6       14.36       18.33      4.78 o 
  -5  12   6       24.83       31.10      4.96 o 
  -4  12   6      164.63      163.39      4.64 o 
  -3  12   6       63.21       60.57      4.54 o 
  -2  12   6        1.79        4.30      4.60 o 
  -1  12   6      251.39      228.77      4.75 o 
   0  12   6       10.27       13.92      4.00 o 
   1  12   6     4319.64     4249.90     70.32 o 
   2  12   6      732.94      695.63     11.60 o 
   3  12   6        1.07        1.11      4.18 o 
   4  12   6      157.10      145.41      4.62 o 
   5  12   6      255.49      267.63      5.29 o 
   6  12   6      426.77      442.89      6.12 o 
   7  12   6      132.99      132.09      4.82 o 
   8  12   6        2.09        3.01      5.49 o 
  -9  13   6       40.13       43.08      6.77 o 
  -8  13   6       56.31       55.89      5.84 o 
  -7  13   6        8.78       17.47      6.43 o 
  -6  13   6      125.59      128.39      5.49 o 
  -5  13   6       53.49       52.64      5.65 o 
  -4  13   6       19.40       21.25      4.82 o 
  -3  13   6        0.06        0.49      4.64 o 
  -2  13   6       59.35       61.63      4.42 o 
  -1  13   6        5.01       -0.73      5.19 o 
   0  13   6     1129.51     1108.33     15.49 o 
   1  13   6      363.58      327.68      6.44 o 
   2  13   6       11.04        9.14      4.04 o 
   3  13   6      838.29      853.98     11.40 o 
   4  13   6      553.51      554.50      9.32 o 
   5  13   6        1.02        5.17      5.16 o 
   6  13   6       45.43       54.13      5.09 o 
   7  13   6        6.03       13.33      5.81 o 
   8  13   6        0.12        1.33      5.16 o 
  -9  14   6        6.98       11.11      8.20 o 
  -8  14   6      269.87      250.70      6.60 o 
  -7  14   6       15.60       22.79      6.08 o 
  -6  14   6       85.81       89.08      5.00 o 
  -5  14   6      136.85      131.69      5.92 o 
  -4  14   6      148.20      143.62      5.04 o 
  -3  14   6      173.15      169.57      4.90 o 
  -2  14   6      692.00      683.58     11.03 o 
  -1  14   6        0.01        0.45      3.96 o 
   0  14   6      145.69      159.91      4.82 o 
   1  14   6     1067.23     1053.37     16.06 o 
   2  14   6      287.24      304.72      4.62 o 
   3  14   6      545.98      536.93      5.33 o 
   4  14   6      695.57      714.62      5.77 o 
   5  14   6        2.92        1.16      3.93 o 
   6  14   6      434.02      475.94     13.03 o 
   7  14   6       34.89       43.75      5.49 o 
   8  14   6        0.21        1.67      5.71 o 
  -9  15   6        5.33       11.04      7.92 o 
  -8  15   6      122.37      125.68      7.25 o 
  -7  15   6        0.00        0.43      6.40 o 
  -6  15   6       60.90       66.77      5.94 o 
  -5  15   6       13.21       10.80      5.09 o 
  -4  15   6        1.58        3.73      4.78 o 
  -3  15   6        4.89        7.77      4.61 o 
  -2  15   6      985.18      972.86     12.09 o 
  -1  15   6      173.35      169.74      4.82 o 
   0  15   6       39.32       34.10      3.69 o 
   1  15   6      986.99      960.12     23.95 o 
   2  15   6       53.64       49.66      4.60 o 
   3  15   6      652.40      651.09      9.98 o 
   4  15   6      729.08      759.08      9.70 o 
   5  15   6      233.05      237.88      5.16 o 
   6  15   6        6.44       11.83      6.40 o 
   7  15   6       29.39       39.93      6.00 o 
  -9  16   6        0.50        2.31      6.24 o 
  -8  16   6        0.04        2.15      5.56 o 
  -7  16   6      163.54      171.11      6.68 o 
  -6  16   6       67.86       72.15      5.92 o 
  -5  16   6        0.44        4.82      5.16 o 
  -4  16   6      145.14      149.96      5.33 o 
  -3  16   6        6.55        4.52      4.75 o 
  -2  16   6       13.52       10.93      4.88 o 
  -1  16   6      344.33      334.78      5.24 o 
   0  16   6       70.35       70.88      4.64 o 
   1  16   6      463.86      490.00     14.60 o 
   2  16   6      162.16      163.06      5.53 o 
   3  16   6      431.79      417.69      6.00 o 
   4  16   6       42.60       48.50      4.31 o 
   5  16   6      409.86      420.69      5.50 o 
   6  16   6     1198.64     1169.17     11.35 o 
   7  16   6        1.07        4.26      4.77 o 
  -9  17   6        0.86       -5.71      6.25 o 
  -8  17   6        1.16        2.86      7.22 o 
  -7  17   6       76.18       68.94      5.93 o 
  -6  17   6      199.66      198.98      5.93 o 
  -5  17   6        1.56        4.02      6.99 o 
  -4  17   6       89.93       88.27      5.82 o 
  -3  17   6      160.63      172.38      6.51 o 
  -2  17   6        4.13        4.48      4.43 o 
  -1  17   6       14.17        9.14      4.61 o 
   0  17   6      515.04      506.42      5.67 o 
   1  17   6      111.19       98.45      3.88 o 
   2  17   6      202.40      193.15      4.52 o 
   3  17   6       15.02       19.14      4.31 o 
   4  17   6       97.31       99.41      4.70 o 
   5  17   6      141.33      133.55      5.35 o 
   6  17   6      278.02      261.66      5.47 o 
   7  17   6      277.77      264.86      6.57 o 
  -9  18   6        6.11       10.39     14.08 o 
  -8  18   6      134.05      125.85      6.65 o 
  -7  18   6        0.00       -2.29      5.78 o 
  -6  18   6      107.02      112.38      5.79 o 
  -5  18   6       50.92       63.44      6.88 o 
  -4  18   6       25.24       27.56      6.26 o 
  -3  18   6      841.54      845.60     13.71 o 
  -2  18   6      839.81      856.80     13.62 o 
  -1  18   6       19.77       21.55      5.04 o 
   0  18   6       27.94       36.72      4.31 o 
   1  18   6      246.75      243.18      4.51 o 
   2  18   6      238.22      229.18      4.69 o 
   3  18   6       52.88       59.10      5.28 o 
   4  18   6       73.90       92.93      5.59 o 
   5  18   6        0.11        6.20      5.05 o 
   6  18   6      288.77      273.06      5.89 o 
   7  18   6      243.92      243.26      5.25 o 
  -8  19   6       34.76       21.61      7.16 o 
  -7  19   6        9.30       11.51      6.66 o 
  -6  19   6       20.14       25.48      5.66 o 
  -5  19   6       17.91       19.51      5.77 o 
  -4  19   6        0.16        0.08      6.18 o 
  -3  19   6      831.03      830.85     10.59 o 
  -2  19   6      922.82      938.75     12.75 o 
  -1  19   6       32.99       39.16      4.70 o 
   0  19   6        0.66        0.00      4.63 o 
   1  19   6       98.42      107.29      4.53 o 
   2  19   6       82.53       91.24      4.55 o 
   3  19   6       11.88       14.12      4.79 o 
   4  19   6      250.29      246.94      7.52 o 
   5  19   6        0.00        2.24      4.45 o 
   6  19   6       69.43       73.67      6.12 o 
  -8  20   6       18.34       18.49      6.56 o 
  -7  20   6       68.24       69.56      5.39 o 
  -6  20   6      235.49      246.76      6.36 o 
  -5  20   6      295.79      284.67      6.69 o 
  -4  20   6       37.67       28.45      6.97 o 
  -3  20   6      109.73      126.38      5.57 o 
  -2  20   6        3.12        5.45      4.42 o 
  -1  20   6       38.52       43.00      4.68 o 
   0  20   6       32.01       31.14      5.14 o 
   1  20   6        0.58        0.89      5.01 o 
   2  20   6      703.75      632.02      6.33 o 
   3  20   6        2.24        4.37      4.87 o 
   4  20   6       43.38       48.02      4.80 o 
   5  20   6        2.10        1.17      4.34 o 
   6  20   6        1.54        0.69      5.17 o 
  -8  21   6      115.38      113.83      7.63 o 
  -7  21   6        8.61       16.26      6.13 o 
  -6  21   6      125.51      123.47      5.99 o 
  -5  21   6        3.88        8.36      5.45 o 
  -4  21   6      669.99      690.88     23.32 o 
  -3  21   6        7.97       10.24      5.18 o 
  -2  21   6       37.81       40.57      5.37 o 
  -1  21   6        7.49        9.90      4.70 o 
   0  21   6        1.96        8.16      5.09 o 
   1  21   6        0.23        1.36      4.33 o 
   2  21   6      254.63      208.81      5.04 o 
   3  21   6        1.25        3.39      6.18 o 
   4  21   6       37.88       51.07      4.89 o 
   5  21   6        0.19        6.42      5.42 o 
   6  21   6       34.06       46.25      5.34 o 
  -7  22   6      337.54      338.72      7.53 o 
  -6  22   6        1.26       -2.56      5.39 o 
  -5  22   6        1.21        9.65      6.09 o 
  -4  22   6      143.60      131.43      6.53 o 
  -3  22   6       47.53       46.79      5.48 o 
  -2  22   6        0.32        2.43      5.10 o 
  -1  22   6        1.58        4.82      4.84 o 
   0  22   6      132.84      117.20      5.03 o 
   1  22   6       55.39       53.69      4.10 o 
   2  22   6        9.39       14.76      5.45 o 
   3  22   6        4.07        3.49      4.63 o 
   4  22   6       46.80       51.98      5.87 o 
   5  22   6        1.90        6.69      5.45 o 
   6  22   6       10.71       20.42      5.03 o 
  -7  23   6       35.90       34.77      5.42 o 
  -6  23   6        0.40       -1.58      6.69 o 
  -5  23   6       15.34       11.50      5.63 o 
  -4  23   6      141.29      129.49      7.48 o 
  -3  23   6        5.51       11.82      5.01 o 
  -2  23   6       40.74       45.89      5.72 o 
  -1  23   6      357.95      308.10      7.74 o 
   0  23   6       70.89       70.46      4.88 o 
   1  23   6       12.07        8.41      4.65 o 
   2  23   6      126.22      124.70      5.73 o 
   3  23   6        2.24        0.58      4.83 o 
   4  23   6        3.33        5.84      4.93 o 
   5  23   6        0.01        4.43      5.58 o 
  -6  24   6        4.84        4.20      6.81 o 
  -5  24   6       25.68       23.12      6.53 o 
  -4  24   6      181.97      160.74      6.83 o 
  -3  24   6       34.20       38.20      5.90 o 
  -2  24   6      109.39      101.31      5.63 o 
  -1  24   6      265.58      237.97      5.67 o 
   0  24   6       28.45       31.43      5.20 o 
   1  24   6        4.31        4.62      5.05 o 
   2  24   6        9.51       13.67      4.84 o 
   3  24   6        1.84        8.33      5.81 o 
   4  24   6       12.94       11.94      6.03 o 
   5  24   6       11.78       14.18      5.82 o 
  -6  25   6       34.05       37.35      6.20 o 
  -5  25   6        0.16        5.57      6.06 o 
  -4  25   6      207.69      214.53      9.96 o 
  -3  25   6      289.52      267.17      8.76 o 
  -2  25   6      105.92       93.62      5.10 o 
  -1  25   6        3.25        2.67      4.71 o 
   0  25   6       91.59       93.25      5.41 o 
   1  25   6        0.06        1.98      4.79 o 
   2  25   6        0.07       -3.66      5.31 o 
   3  25   6        0.48        2.00      5.42 o 
   4  25   6        1.85        2.17      5.62 o 
  -6  26   6       22.45       43.81     14.14 o 
  -5  26   6        0.09        1.15      5.49 o 
  -4  26   6        5.35       14.40      6.82 o 
  -3  26   6      144.33      144.98      6.32 o 
  -2  26   6        0.57        4.55      6.21 o 
  -1  26   6       76.01       75.52      5.88 o 
   0  26   6       78.90       73.41      5.94 o 
   1  26   6        0.59        4.88      5.30 o 
   2  26   6       28.58       35.42      5.12 o 
   3  26   6       17.45       22.29      5.54 o 
   4  26   6      229.75      259.57      9.88 o 
  -5  27   6        2.03        2.18      6.98 o 
  -4  27   6       42.47       40.10      7.06 o 
  -3  27   6        8.03        8.92      5.93 o 
  -2  27   6       42.73       40.76      6.53 o 
  -1  27   6        8.02        6.12      5.39 o 
   0  27   6       25.65       17.18      5.90 o 
   1  27   6       22.70       18.52      5.98 o 
   2  27   6        6.05        6.10      5.56 o 
   3  27   6        2.81        4.76      6.23 o 
  -4  28   6       31.39       37.97      8.16 o 
  -3  28   6        0.34        5.88      7.86 o 
  -2  28   6       19.80       20.01      5.95 o 
  -1  28   6       52.28       66.31      6.55 o 
   0  28   6       17.42       25.49      4.89 o 
   1  28   6        0.11        5.66      5.59 o 
   2  28   6      131.86      127.21      5.57 o 
  -3  29   6       35.74       34.58      6.42 o 
  -2  29   6        0.81        4.98      6.11 o 
  -1  29   6       46.17       49.65      5.75 o 
   0  29   6        1.83        2.11      6.21 o 
   1  29   6       26.40       25.33      6.36 o 
   2  29   6        1.82       10.25     13.97 o 
  -1  30   6       66.45       49.79      5.31 o 
   0  30   6       53.65       49.92      7.19 o 
  -9   0   7      138.72      147.85      9.89 o 
  -7   0   7       16.42       19.79      5.86 o 
  -5   0   7      100.02       99.91      8.05 o 
  -3   0   7      454.73      503.28     21.93 o 
  -1   0   7      160.56      155.88      7.68 o 
   1   0   7      349.71      320.71      7.14 o 
   3   0   7      273.40      230.42      7.08 o 
   5   0   7       33.39       44.67      6.63 o 
   7   0   7      168.17      173.32      8.04 o 
 -10   1   7      196.78      180.48      5.75 o 
  -9   1   7      449.57      446.06      7.05 o 
  -8   1   7       15.45       23.37      6.14 o 
  -7   1   7       34.01       45.35      5.26 o 
  -6   1   7      332.04      338.15      7.62 o 
  -5   1   7       53.91       52.13      4.56 o 
  -4   1   7      806.33      810.81     10.17 o 
  -3   1   7        9.92       10.53      3.99 o 
  -2   1   7      185.18      185.20      6.01 o 
  -1   1   7       60.87       68.73      4.32 o 
   0   1   7        7.06       13.35      4.95 o 
   1   1   7       60.33       69.10      4.61 o 
   2   1   7        2.88        1.38      3.87 o 
   3   1   7        0.00        3.61      4.80 o 
   4   1   7       16.51       13.75      4.52 o 
   5   1   7       56.86       57.41      4.39 o 
   6   1   7       50.15       53.38      4.85 o 
   7   1   7        7.58        9.16      4.48 o 
   8   1   7        3.18        8.49      5.14 o 
 -10   2   7        1.73        8.79      5.69 o 
  -9   2   7      145.69      141.60      6.73 o 
  -8   2   7       86.97       95.92      5.67 o 
  -7   2   7       10.85       12.90      5.17 o 
  -6   2   7      273.01      267.62      7.78 o 
  -5   2   7      193.25      188.55     10.16 o 
  -4   2   7        0.00       -0.56      6.31 o 
  -3   2   7       47.79       61.04      4.23 o 
  -2   2   7      168.99      184.02      4.82 o 
  -1   2   7      188.54      191.20      5.50 o 
   0   2   7       29.80       31.99      5.09 o 
   1   2   7        0.60        9.31      8.05 o 
   2   2   7       25.48       30.31      4.65 o 
   3   2   7       15.53       15.34      4.48 o 
   4   2   7       46.73       40.78      4.55 o 
   5   2   7      104.01      106.04      5.81 o 
   6   2   7       12.89       14.54      4.88 o 
   7   2   7        0.47        1.99      4.73 o 
   8   2   7        6.63        8.55      5.23 o 
 -10   3   7      137.34      126.45      8.01 o 
  -9   3   7       89.34       88.15      5.99 o 
  -8   3   7       40.32       56.17      5.65 o 
  -7   3   7        2.53        5.33      5.23 o 
  -6   3   7      282.27      299.68      5.77 o 
  -5   3   7      134.63      138.17      5.15 o 
  -4   3   7      575.68      561.17      6.75 o 
  -3   3   7      328.03      336.02      5.15 o 
  -2   3   7       32.64       33.73      3.44 o 
  -1   3   7       84.57       95.17      3.85 o 
   0   3   7      152.24      166.44      4.25 o 
   1   3   7      144.03      142.88      4.87 o 
   2   3   7       21.49       23.00      4.59 o 
   3   3   7      361.46      360.48      5.19 o 
   4   3   7       92.50       85.91      4.27 o 
   5   3   7        0.44        7.51      4.34 o 
   6   3   7        0.37        2.42      4.48 o 
   7   3   7       11.27       14.96      4.20 o 
   8   3   7       14.98       18.76      5.18 o 
 -10   4   7      293.26      263.35      6.98 o 
  -9   4   7       84.11       89.88      6.10 o 
  -8   4   7       47.25       41.73      5.12 o 
  -7   4   7      209.53      208.02      5.79 o 
  -6   4   7      170.11      177.02      5.52 o 
  -5   4   7       15.00       15.45      5.22 o 
  -4   4   7      279.83      278.23      5.65 o 
  -3   4   7       12.81       20.46      4.70 o 
  -2   4   7      104.94      107.61      4.42 o 
  -1   4   7       75.72       79.69      4.72 o 
   0   4   7        0.79        2.98      4.55 o 
   1   4   7      190.51      193.84      4.98 o 
   2   4   7      541.36      564.45      7.03 o 
   3   4   7       35.61       39.01      4.38 o 
   4   4   7      140.13      144.89      4.76 o 
   5   4   7       31.14       29.61      4.76 o 
   6   4   7        1.50        4.83      4.50 o 
   7   4   7      150.91      160.68      5.50 o 
   8   4   7       44.47       41.63      5.64 o 
 -10   5   7        3.21        6.69      6.95 o 
  -9   5   7       43.01       42.59      6.57 o 
  -8   5   7      126.98      135.69      5.80 o 
  -7   5   7       29.73       27.33      4.79 o 
  -6   5   7      291.31      294.70      5.76 o 
  -5   5   7       29.05       32.98      4.65 o 
  -4   5   7       24.52       19.14      5.30 o 
  -3   5   7        1.41        4.28      4.30 o 
  -2   5   7      431.25      442.04      5.37 o 
  -1   5   7       49.01       53.60      4.03 o 
   0   5   7       49.92       57.08      3.82 o 
   1   5   7       27.57       26.34      3.54 o 
   2   5   7        0.11        1.26      3.47 o 
   3   5   7      174.53      178.25      4.50 o 
   4   5   7      328.94      328.34      6.99 o 
   5   5   7       26.19       29.28      4.06 o 
   6   5   7      165.75      167.08      5.95 o 
   7   5   7       21.96       27.07      5.30 o 
   8   5   7       69.75       75.21      5.23 o 
 -10   6   7       35.10       33.24      8.17 o 
  -9   6   7       68.65       63.16      5.99 o 
  -8   6   7        5.92        9.50      5.46 o 
  -7   6   7       17.18       23.17      6.06 o 
  -6   6   7       30.34       38.64      4.92 o 
  -5   6   7       94.92       95.30      4.56 o 
  -4   6   7        0.62       -1.45      5.33 o 
  -3   6   7      328.57      312.09      5.95 o 
  -2   6   7      935.59      885.47      8.86 o 
  -1   6   7        8.07        9.23      4.66 o 
   0   6   7     1590.90     1609.28     12.61 o 
   1   6   7      961.91      977.38     14.04 o 
   2   6   7        8.48       15.05      4.28 o 
   3   6   7      242.79      242.46      4.40 o 
   4   6   7       21.44       19.42      4.56 o 
   5   6   7      323.64      311.10      7.02 o 
   6   6   7      569.10      564.71      5.65 o 
   7   6   7       20.43       24.58      4.86 o 
   8   6   7       11.14       11.67      6.18 o 
 -10   7   7        5.34        9.21      6.35 o 
  -9   7   7        0.32        4.20      5.91 o 
  -8   7   7       14.38       15.46      5.75 o 
  -7   7   7        0.80        1.89      5.81 o 
  -6   7   7       64.88       74.08      5.46 o 
  -5   7   7      118.06      122.71      5.34 o 
  -4   7   7        0.41       -0.57      4.60 o 
  -3   7   7      718.76      686.57     13.77 o 
  -2   7   7      148.96      163.86      4.38 o 
  -1   7   7       37.80       38.46      4.68 o 
   0   7   7      862.53      855.41     12.46 o 
   1   7   7       79.57       78.27      4.81 o 
   2   7   7      632.28      605.70      7.07 o 
   3   7   7      793.73      806.31      5.51 o 
   4   7   7     1373.22     1388.99      6.94 o 
   5   7   7      728.97      739.64     15.47 o 
   6   7   7      430.11      452.45      5.24 o 
   7   7   7        8.13        8.83      4.26 o 
   8   7   7        6.73        2.01      4.63 o 
 -10   8   7        8.29       13.32      5.79 o 
  -9   8   7       12.33       11.08      5.35 o 
  -8   8   7        7.78       11.55      5.07 o 
  -7   8   7      154.47      160.19      6.00 o 
  -6   8   7        1.39        2.30      4.75 o 
  -5   8   7        2.15        5.63      4.42 o 
  -4   8   7      292.85      305.67      7.29 o 
  -3   8   7      832.07      796.66     18.26 o 
  -2   8   7      501.90      499.16     11.01 o 
  -1   8   7       31.61       25.13      4.09 o 
   0   8   7      951.30      974.76     13.76 o 
   1   8   7       71.35       60.19      3.92 o 
   2   8   7       21.60       20.32      3.84 o 
   3   8   7      319.55      312.74      8.44 o 
   4   8   7     2974.67     2982.46     22.16 o 
   5   8   7      111.14      108.26      4.72 o 
   6   8   7       40.48       46.03      4.27 o 
   7   8   7       34.25       39.60      4.61 o 
   8   8   7       82.08       78.48      5.40 o 
 -10   9   7       53.58       57.43      8.01 o 
  -9   9   7       87.95       84.40      6.24 o 
  -8   9   7        7.08        5.78      6.18 o 
  -7   9   7      147.24      154.43      5.58 o 
  -6   9   7      138.06      150.10      5.73 o 
  -5   9   7       85.98       95.35      5.17 o 
  -4   9   7      479.63      476.02     10.65 o 
  -3   9   7       83.85       81.36      4.59 o 
  -2   9   7      390.68      373.06      5.60 o 
  -1   9   7      447.23      440.57      6.41 o 
   0   9   7       97.11       97.52      3.98 o 
   1   9   7     1277.48     1266.37     23.62 o 
   2   9   7      107.29      101.82      3.95 o 
   3   9   7      501.13      490.58      6.06 o 
   4   9   7     1373.61     1383.94     18.11 o 
   5   9   7        5.39        0.27      4.27 o 
   6   9   7      199.02      208.78      6.06 o 
   7   9   7        3.12        8.06      4.62 o 
  -9  10   7        0.90        5.03      8.21 o 
  -8  10   7       49.04       49.36      7.06 o 
  -7  10   7       39.78       37.81      5.44 o 
  -6  10   7       51.97       56.35      4.81 o 
  -5  10   7      455.04      483.37      9.94 o 
  -4  10   7      144.15      145.73      6.03 o 
  -3  10   7      174.86      174.02      5.81 o 
  -2  10   7     1744.54     1739.58     15.37 o 
  -1  10   7      298.93      286.90      5.02 o 
   0  10   7      454.95      450.35      5.34 o 
   1  10   7      547.19      568.26      7.31 o 
   2  10   7     1027.35     1028.35      9.48 o 
   3  10   7      407.29      417.35      5.65 o 
   4  10   7      101.81      103.12      4.29 o 
   5  10   7       22.76       31.26      4.51 o 
   6  10   7       49.14       52.29      4.57 o 
   7  10   7       24.63       31.49      5.47 o 
  -9  11   7        0.88        3.32      7.05 o 
  -8  11   7       30.85       33.26      5.53 o 
  -7  11   7       23.23       26.91      4.70 o 
  -6  11   7        2.98        6.79      4.44 o 
  -5  11   7       47.75       51.83      5.96 o 
  -4  11   7      334.32      334.48      5.45 o 
  -3  11   7      140.80      143.41      5.76 o 
  -2  11   7     1314.56     1226.05     18.38 o 
  -1  11   7     1018.08     1019.36     13.37 o 
   0  11   7      193.20      207.86      4.62 o 
   1  11   7     2063.50     1959.18     31.46 o 
   2  11   7     1649.88     1633.03     20.76 o 
   3  11   7       24.52       27.67      4.42 o 
   4  11   7      942.17      994.20     18.61 o 
   5  11   7       39.04       41.13      4.43 o 
   6  11   7       88.91       88.85      5.31 o 
   7  11   7       30.29       30.85      4.74 o 
  -9  12   7       14.18       13.16      7.50 o 
  -8  12   7       42.22       41.03      5.13 o 
  -7  12   7       15.33       12.05      5.22 o 
  -6  12   7      139.61      138.40      5.94 o 
  -5  12   7       26.39       27.87      5.19 o 
  -4  12   7       32.82       35.27      4.98 o 
  -3  12   7       33.55       39.78      4.94 o 
  -2  12   7      765.65      729.84      7.48 o 
  -1  12   7      261.92      254.64      7.15 o 
   0  12   7     3147.48     3151.96     20.32 o 
   1  12   7      194.63      189.61      4.60 o 
   2  12   7      297.19      305.53      7.72 o 
   3  12   7      263.15      279.61      5.31 o 
   4  12   7       83.18       85.49      4.63 o 
   5  12   7        2.96        0.39      4.99 o 
   6  12   7       33.33       35.23      4.58 o 
   7  12   7        6.20        3.99      5.13 o 
  -9  13   7       11.20       11.99      6.83 o 
  -8  13   7       38.14       36.79      6.92 o 
  -7  13   7        4.31        2.64      5.57 o 
  -6  13   7       18.44       19.46      4.95 o 
  -5  13   7       22.02       24.78      4.76 o 
  -4  13   7       57.08       52.59      4.78 o 
  -3  13   7       76.43       78.02      5.06 o 
  -2  13   7      256.49      239.00      5.56 o 
  -1  13   7     1974.75     1926.74     24.66 o 
   0  13   7      119.81      131.48      4.84 o 
   1  13   7       10.26       10.85      4.97 o 
   2  13   7     1684.63     1684.60     21.26 o 
   3  13   7       36.79       41.45      4.39 o 
   4  13   7      299.29      317.22      7.09 o 
   5  13   7      155.47      152.74      4.67 o 
   6  13   7       13.20       13.69      4.92 o 
   7  13   7        4.13        5.67      6.16 o 
  -9  14   7        0.28        3.36      6.35 o 
  -8  14   7        3.31        5.73      6.62 o 
  -7  14   7       45.01       43.36      6.23 o 
  -6  14   7        4.18        3.14      5.60 o 
  -5  14   7        4.43        4.51      5.32 o 
  -4  14   7       13.69       16.17      5.14 o 
  -3  14   7       88.26      106.72      5.22 o 
  -2  14   7      785.59      824.69     22.49 o 
  -1  14   7        0.16       -1.64      5.49 o 
   0  14   7       14.35       16.03      4.58 o 
   1  14   7        1.34        2.56      4.54 o 
   2  14   7      492.42      492.47      7.43 o 
   3  14   7      257.73      245.15      5.82 o 
   4  14   7       52.53       68.76      4.94 o 
   5  14   7        0.92        1.19      4.50 o 
   6  14   7      249.43      270.91      5.48 o 
   7  14   7        0.16        2.60      4.66 o 
  -9  15   7       56.34       55.98      7.30 o 
  -8  15   7        2.08        3.28      6.36 o 
  -7  15   7       31.40       37.16      6.11 o 
  -6  15   7        4.34        8.41      5.28 o 
  -5  15   7      154.65      160.68      6.76 o 
  -4  15   7        0.72        1.76      5.16 o 
  -3  15   7       59.52       65.63      5.08 o 
  -2  15   7      304.23      306.92      6.36 o 
  -1  15   7      471.61      470.79      6.79 o 
   0  15   7      937.69      950.79      9.94 o 
   1  15   7      341.68      346.28      5.07 o 
   2  15   7      561.84      564.26      6.60 o 
   3  15   7        1.97       -3.56      4.69 o 
   4  15   7       90.18       92.28      4.82 o 
   5  15   7       35.99       44.49      5.76 o 
   6  15   7        0.38        4.65      4.67 o 
   7  15   7       31.49       26.81      7.21 o 
  -8  16   7       19.73       16.77      7.90 o 
  -7  16   7       43.13       40.54      7.25 o 
  -6  16   7       18.42       22.24      5.05 o 
  -5  16   7      133.61      149.48      6.37 o 
  -4  16   7      149.82      147.47      5.29 o 
  -3  16   7       56.70       60.62      4.81 o 
  -2  16   7      803.71      836.24     20.90 o 
  -1  16   7      108.81      106.55      5.93 o 
   0  16   7        2.23        2.73      4.69 o 
   1  16   7        3.82        4.88      4.66 o 
   2  16   7       56.21       49.92      4.45 o 
   3  16   7       64.80       70.83      4.95 o 
   4  16   7      849.76      872.43     11.36 o 
   5  16   7        9.28       15.05      4.55 o 
   6  16   7      355.67      351.66      5.81 o 
  -8  17   7      144.22      127.36      6.43 o 
  -7  17   7       68.02       65.96      6.55 o 
  -6  17   7       24.97       22.73      5.23 o 
  -5  17   7        0.42        1.95      6.17 o 
  -4  17   7        0.01        5.96      4.64 o 
  -3  17   7      454.23      460.35      6.30 o 
  -2  17   7     1511.70     1585.96     28.67 o 
  -1  17   7       81.64       90.62      5.43 o 
   0  17   7       57.44       63.73      5.29 o 
   1  17   7       15.48       25.28      3.84 o 
   2  17   7       55.57       66.48      5.31 o 
   3  17   7      436.66      420.69      8.30 o 
   4  17   7      348.95      326.57      5.51 o 
   5  17   7      108.18      112.01      6.03 o 
   6  17   7       38.53       39.08      6.32 o 
  -8  18   7        5.16       10.13      6.75 o 
  -7  18   7      214.42      199.97      6.77 o 
  -6  18   7        0.04        4.05      6.37 o 
  -5  18   7       11.19       14.24      6.34 o 
  -4  18   7      139.45      150.82      5.60 o 
  -3  18   7      947.78      967.12     17.69 o 
  -2  18   7       43.63       43.38      5.49 o 
  -1  18   7        0.01        3.06      4.63 o 
   0  18   7        0.09        2.74      5.16 o 
   1  18   7      244.98      226.44      5.81 o 
   2  18   7      337.72      326.83      5.85 o 
   3  18   7        8.80       12.87      5.47 o 
   4  18   7        2.40        0.68      4.51 o 
   5  18   7      386.02      370.14      5.89 o 
   6  18   7       38.33       41.27      5.77 o 
  -8  19   7        1.04       -2.64      6.35 o 
  -7  19   7        1.40        7.10      6.16 o 
  -6  19   7      437.69      442.93     11.05 o 
  -5  19   7      342.80      334.67     17.07 o 
  -4  19   7     1363.27     1361.74     25.81 o 
  -3  19   7      216.23      240.02      6.51 o 
  -2  19   7      304.14      316.79     10.12 o 
  -1  19   7       73.64       75.83      4.91 o 
   0  19   7       31.18       29.68      5.90 o 
   1  19   7        4.77        8.31      5.28 o 
   2  19   7       48.76       48.07      4.29 o 
   3  19   7      278.92      284.52      7.10 o 
   4  19   7       66.93       67.93      5.00 o 
   5  19   7      339.32      329.51      5.90 o 
   6  19   7        8.88        8.59      8.10 o 
  -7  20   7       23.01       20.86      5.85 o 
  -6  20   7        2.78        8.44      5.77 o 
  -5  20   7       16.80       15.60      7.62 o 
  -4  20   7      175.57      163.60      5.91 o 
  -3  20   7       51.78       55.35      5.77 o 
  -2  20   7      160.96      151.75      5.90 o 
  -1  20   7       12.72       11.03      5.36 o 
   0  20   7       74.41       71.76      4.98 o 
   1  20   7      506.21      478.98     12.80 o 
   2  20   7       21.37       35.27      5.47 o 
   3  20   7        0.30        5.70      4.76 o 
   4  20   7       19.01       21.31      5.90 o 
   5  20   7       40.55       33.80      5.70 o 
  -7  21   7       16.37       15.49      7.25 o 
  -6  21   7       13.25       15.18      5.52 o 
  -5  21   7       19.75       18.04      7.30 o 
  -4  21   7      668.61      657.37      8.70 o 
  -3  21   7       81.29       82.81      5.89 o 
  -2  21   7       62.40       63.69      5.12 o 
  -1  21   7        1.61        3.07      5.56 o 
   0  21   7      279.05      260.94      5.66 o 
   1  21   7       34.95       29.33      6.18 o 
   2  21   7        0.88        1.32      7.15 o 
   3  21   7       84.06       82.53      6.61 o 
   4  21   7       40.05       51.52      5.11 o 
   5  21   7       70.82       90.79      5.49 o 
  -7  22   7      248.98      242.44     12.56 o 
  -6  22   7       45.84       52.07      5.26 o 
  -5  22   7        4.40        9.39      6.78 o 
  -4  22   7        2.81        6.73      7.36 o 
  -3  22   7       34.20       30.92      5.50 o 
  -2  22   7        3.42        6.22      5.69 o 
  -1  22   7        2.69        3.61      5.05 o 
   0  22   7       18.23       16.44      6.12 o 
   1  22   7       29.00       22.63      6.24 o 
   2  22   7        7.92       14.40      5.19 o 
   3  22   7        2.83        4.14      5.90 o 
   4  22   7       12.66        4.06      5.55 o 
  -6  23   7      116.21      108.53      6.50 o 
  -5  23   7       13.20       18.90      6.75 o 
  -4  23   7        7.08        7.00      7.46 o 
  -3  23   7        5.33        6.46      6.31 o 
  -2  23   7      249.75      244.69      5.60 o 
  -1  23   7        6.04        8.54      5.83 o 
   0  23   7       31.98       35.60      4.89 o 
   1  23   7        9.76        4.29      5.16 o 
   2  23   7       15.31       14.51      4.69 o 
   3  23   7       11.13       14.73      6.04 o 
   4  23   7       76.76      102.18      5.96 o 
  -6  24   7       40.64       43.37      7.51 o 
  -5  24   7       26.80       28.94      7.90 o 
  -4  24   7      282.72      298.00     14.17 o 
  -3  24   7       40.15       42.77      5.98 o 
  -2  24   7       40.15       32.42      5.57 o 
  -1  24   7       29.12       23.89      5.37 o 
   0  24   7        0.01        0.99      5.68 o 
   1  24   7       83.04       89.80      5.11 o 
   2  24   7        1.20        4.05      5.45 o 
   3  24   7       54.98       72.62      5.80 o 
   4  24   7        0.87        3.76      5.77 o 
  -5  25   7       60.69       61.86      9.63 o 
  -4  25   7      265.09      246.30      6.65 o 
  -3  25   7       30.41       21.90      5.96 o 
  -2  25   7       75.52       69.87      6.31 o 
  -1  25   7       40.69       43.87      5.57 o 
   0  25   7        0.06        2.40      5.90 o 
   1  25   7       26.93       37.95      6.01 o 
   2  25   7       18.77       18.25      6.09 o 
   3  25   7       45.58       44.77      5.93 o 
  -4  26   7       33.31       34.34      8.14 o 
  -3  26   7        0.61       -1.99      5.60 o 
  -2  26   7       18.84       23.04      5.35 o 
  -1  26   7        0.49        6.23      5.22 o 
   0  26   7       14.54       16.09      4.82 o 
   1  26   7        0.67        3.98      6.11 o 
   2  26   7       14.08       23.45      6.30 o 
  -4  27   7       10.01        8.90     13.94 o 
  -3  27   7       38.97       34.80      8.12 o 
  -2  27   7        2.24        5.37      5.75 o 
  -1  27   7        0.83       -0.04      5.23 o 
   0  27   7        3.93        3.65      6.37 o 
   1  27   7       60.10       62.24      5.92 o 
  -2  28   7        1.32       -1.22      6.14 o 
  -1  28   7       49.60       47.13      5.87 o 
   0  28   7        9.99       11.63      5.81 o 
  -8   0   8      757.06      804.51     28.79 o 
  -6   0   8      285.89      282.50      7.93 o 
  -4   0   8      610.80      641.70      7.49 o 
  -2   0   8       31.53       36.89      6.31 o 
   0   0   8      105.71       88.42      6.32 o 
   2   0   8       76.81       60.18      6.45 o 
   4   0   8      136.23      137.79      6.15 o 
   6   0   8      275.92      312.70      8.45 o 
  -9   1   8      378.31      371.56      7.60 o 
  -8   1   8        4.25        4.11      6.47 o 
  -7   1   8      481.58      488.07      6.54 o 
  -6   1   8        0.01        5.51      5.82 o 
  -5   1   8       32.38       36.38      5.15 o 
  -4   1   8      476.68      465.31      5.97 o 
  -3   1   8       30.44       38.24      4.27 o 
  -2   1   8      224.74      238.86      9.04 o 
  -1   1   8        1.00        3.29      4.67 o 
   0   1   8       21.62       30.54      4.27 o 
   1   1   8       92.38       81.89      3.94 o 
   2   1   8        1.27        4.35      4.83 o 
   3   1   8       76.19       72.84      5.56 o 
   4   1   8      252.72      247.55      7.02 o 
   5   1   8       50.48       51.89      4.93 o 
   6   1   8       95.50      103.27      4.66 o 
   7   1   8       58.43       55.33      4.63 o 
  -9   2   8      552.26      579.29      8.02 o 
  -8   2   8      350.85      373.06      7.25 o 
  -7   2   8        7.07        9.85      5.46 o 
  -6   2   8      459.27      492.52      6.04 o 
  -5   2   8        0.77       -0.52      5.61 o 
  -4   2   8      126.68      133.15      5.13 o 
  -3   2   8       63.81       68.28      4.27 o 
  -2   2   8       94.91      111.44      4.61 o 
  -1   2   8       12.75       18.43      3.72 o 
   0   2   8       23.97       19.67      4.40 o 
   1   2   8       27.12       28.57      4.43 o 
   2   2   8       23.22       24.91      4.90 o 
   3   2   8       84.12       80.25      4.39 o 
   4   2   8       15.47       16.41      5.17 o 
   5   2   8       27.18       21.63      4.58 o 
   6   2   8       30.89       33.00      4.84 o 
   7   2   8        3.55        5.32      5.66 o 
  -9   3   8      525.36      493.79     10.92 o 
  -8   3   8      101.55      108.10      6.71 o 
  -7   3   8       20.00       29.47      6.10 o 
  -6   3   8       54.40       50.79      5.01 o 
  -5   3   8       85.40       86.77      5.17 o 
  -4   3   8       30.11       33.95      4.63 o 
  -3   3   8       11.76       16.93      4.01 o 
  -2   3   8        1.68        4.20      4.72 o 
  -1   3   8       70.80       70.08      4.49 o 
   0   3   8       43.89       49.58      4.48 o 
   1   3   8      184.55      198.01      5.95 o 
   2   3   8      136.56      116.05      4.13 o 
   3   3   8      114.84      100.06      4.41 o 
   4   3   8       39.38       32.95      4.76 o 
   5   3   8       94.72      102.03      4.47 o 
   6   3   8       65.75       65.60      4.61 o 
   7   3   8        0.21        3.76      5.12 o 
  -9   4   8       19.02       15.85      6.06 o 
  -8   4   8      105.08      109.12      6.54 o 
  -7   4   8       21.04       23.82      6.00 o 
  -6   4   8      756.63      802.59      7.50 o 
  -5   4   8      475.85      486.70      5.91 o 
  -4   4   8      766.65      784.94      8.07 o 
  -3   4   8       75.04       73.80      4.64 o 
  -2   4   8      230.08      212.63      5.38 o 
  -1   4   8       60.14       58.77      4.44 o 
   0   4   8       23.04       25.34      3.84 o 
   1   4   8       15.43       22.99      4.85 o 
   2   4   8        7.40        6.48      4.17 o 
   3   4   8       74.08       90.18      3.91 o 
   4   4   8       60.67       57.89      4.82 o 
   5   4   8        0.49        2.31      4.36 o 
   6   4   8      104.18       87.17      5.01 o 
   7   4   8        0.01        2.59      5.12 o 
  -9   5   8      100.10      110.62      6.36 o 
  -8   5   8      123.06      125.17      6.08 o 
  -7   5   8      191.51      203.62      6.02 o 
  -6   5   8        3.43        4.87      5.23 o 
  -5   5   8      103.40      107.56      5.45 o 
  -4   5   8       35.47       38.73      5.13 o 
  -3   5   8       23.21       21.51      4.28 o 
  -2   5   8        5.18        7.57      4.04 o 
  -1   5   8      111.20      108.81      4.68 o 
   0   5   8        1.03        0.73      4.13 o 
   1   5   8        3.35        2.96      4.14 o 
   2   5   8      203.01      181.18      5.87 o 
   3   5   8       71.33       84.54      5.13 o 
   4   5   8      145.47      145.94      4.84 o 
   5   5   8      544.53      557.45      8.33 o 
   6   5   8      355.72      347.61      5.86 o 
   7   5   8       44.11       50.47      5.67 o 
  -9   6   8       50.03       53.73      7.04 o 
  -8   6   8       71.29       71.67      6.68 o 
  -7   6   8       16.28       27.79      5.57 o 
  -6   6   8      179.16      184.14      5.12 o 
  -5   6   8      346.44      356.04      7.16 o 
  -4   6   8      769.33      752.54      8.08 o 
  -3   6   8       21.26       20.52      4.63 o 
  -2   6   8      300.67      267.32      5.09 o 
  -1   6   8      570.28      542.29      5.64 o 
   0   6   8      166.13      172.75      4.68 o 
   1   6   8       88.98       84.88      4.34 o 
   2   6   8       13.83       13.06      4.21 o 
   3   6   8      120.92      132.34      4.31 o 
   4   6   8        1.57        0.26      4.09 o 
   5   6   8      138.51      147.83      5.23 o 
   6   6   8       19.39       19.68      5.33 o 
   7   6   8      126.29      124.70      5.47 o 
  -9   7   8        0.12       -0.18      6.98 o 
  -8   7   8        4.39        6.56      6.48 o 
  -7   7   8       34.77       36.44      5.52 o 
  -6   7   8       11.28       16.47      5.53 o 
  -5   7   8      104.93      105.63      5.39 o 
  -4   7   8     1109.00     1125.80     17.59 o 
  -3   7   8      558.22      533.40      5.82 o 
  -2   7   8       73.02       65.77      5.09 o 
  -1   7   8       66.25       58.63      4.53 o 
   0   7   8       10.85       10.38      4.88 o 
   1   7   8       52.06       60.39      4.29 o 
   2   7   8       15.59       13.93      4.25 o 
   3   7   8      537.45      542.24      6.74 o 
   4   7   8       26.89       26.66      4.58 o 
   5   7   8        0.28        1.13      4.73 o 
   6   7   8      168.82      176.26      6.10 o 
   7   7   8       30.16       27.42      5.33 o 
  -9   8   8       24.30       14.61      5.69 o 
  -8   8   8        7.54       11.63      5.29 o 
  -7   8   8      415.43      411.77      8.36 o 
  -6   8   8      160.75      162.74      5.53 o 
  -5   8   8       18.57       25.49      5.79 o 
  -4   8   8      104.05       92.65      5.24 o 
  -3   8   8      918.46      891.06      9.01 o 
  -2   8   8     1223.60     1193.21     16.05 o 
  -1   8   8       24.29       22.84      4.91 o 
   0   8   8      291.17      289.20      8.33 o 
   1   8   8      118.26      119.30      5.20 o 
   2   8   8      727.84      705.02      7.64 o 
   3   8   8        1.06        2.73      4.09 o 
   4   8   8      166.51      165.41      4.38 o 
   5   8   8      159.22      175.00      4.49 o 
   6   8   8       34.34       25.05      5.40 o 
   7   8   8       51.27       51.28      5.43 o 
  -9   9   8       24.13       24.62      5.79 o 
  -8   9   8       16.06       14.60      5.87 o 
  -7   9   8      234.63      239.54      6.81 o 
  -6   9   8      311.23      349.48      9.00 o 
  -5   9   8      302.15      311.73      6.75 o 
  -4   9   8      121.00      120.92      5.36 o 
  -3   9   8      161.50      156.82      8.56 o 
  -2   9   8     2595.89     2462.00     21.68 o 
  -1   9   8     1326.50     1269.82     13.52 o 
   0   9   8       71.56       77.20      5.06 o 
   1   9   8        4.08        1.68      4.53 o 
   2   9   8      172.07      168.91      4.61 o 
   3   9   8        0.31        3.76      4.33 o 
   4   9   8       26.46       28.21      4.62 o 
   5   9   8        0.08        0.42      4.49 o 
   6   9   8        0.81        6.65      4.63 o 
   7   9   8        0.00       10.64     14.19 o 
  -9  10   8        2.34        6.93      6.26 o 
  -8  10   8       24.07       21.02      6.98 o 
  -7  10   8        5.69        8.48      5.97 o 
  -6  10   8        0.42       -1.66      5.88 o 
  -5  10   8      363.85      355.98      5.69 o 
  -4  10   8      834.27      850.80      8.48 o 
  -3  10   8      100.29      109.74      5.30 o 
  -2  10   8       54.01       37.30      4.68 o 
  -1  10   8      385.06      381.10      5.52 o 
   0  10   8       29.32       31.71      4.98 o 
   1  10   8      814.65      820.55     16.72 o 
   2  10   8       31.37       29.87      4.05 o 
   3  10   8       59.18       64.31      5.44 o 
   4  10   8       77.58       82.95      4.41 o 
   5  10   8      181.26      184.34      5.23 o 
   6  10   8       27.25       27.66      5.41 o 
  -9  11   8        7.50       14.36      6.57 o 
  -8  11   8       75.24       69.95      5.94 o 
  -7  11   8       21.76       21.93      5.01 o 
  -6  11   8      159.22      157.02      5.20 o 
  -5  11   8      208.93      212.05      8.29 o 
  -4  11   8      717.62      730.88      9.96 o 
  -3  11   8      378.34      402.17      8.40 o 
  -2  11   8      895.04      933.79     16.44 o 
  -1  11   8       44.71       58.06      4.38 o 
   0  11   8     1946.64     1937.64      8.86 o 
   1  11   8       42.26       48.11      4.33 o 
   2  11   8        1.79       10.15      4.29 o 
   3  11   8       12.21       12.92      4.21 o 
   4  11   8       14.62       14.80      4.62 o 
   5  11   8       25.30       25.70      5.28 o 
   6  11   8       19.85       29.88      5.10 o 
  -8  12   8       11.90       10.65      6.13 o 
  -7  12   8        0.06        0.96      5.55 o 
  -6  12   8        0.34        0.10      5.68 o 
  -5  12   8        6.10       15.13      5.18 o 
  -4  12   8        2.25        7.13      5.17 o 
  -3  12   8        6.83        7.88      4.72 o 
  -2  12   8      762.67      779.40     10.78 o 
  -1  12   8      897.81      902.33     19.65 o 
   0  12   8       55.73       59.91      4.35 o 
   1  12   8      350.53      353.03      9.05 o 
   2  12   8       71.50       64.72      4.52 o 
   3  12   8        4.54       10.92      4.29 o 
   4  12   8        3.27        6.58      4.96 o 
   5  12   8        1.23        2.98      4.12 o 
   6  12   8       10.09       12.11      4.85 o 
  -8  13   8       34.68       29.56      6.71 o 
  -7  13   8       60.37       63.56      5.98 o 
  -6  13   8       29.79       32.74      5.70 o 
  -5  13   8       31.02       39.85      5.99 o 
  -4  13   8      577.40      606.64     13.96 o 
  -3  13   8      149.33      183.68      7.07 o 
  -2  13   8     1750.06     1796.76     28.80 o 
  -1  13   8      399.22      414.03      5.30 o 
   0  13   8      110.28      115.29      5.23 o 
   1  13   8      131.39      128.60      4.38 o 
   2  13   8       59.84       57.40      5.31 o 
   3  13   8        0.20       -2.16      4.56 o 
   4  13   8       65.33       74.60      4.84 o 
   5  13   8        4.50        6.23      5.40 o 
   6  13   8        1.98        5.76      4.93 o 
  -8  14   8        8.28       14.52      6.27 o 
  -7  14   8       87.55       92.98      6.54 o 
  -6  14   8       39.06       39.71      5.05 o 
  -5  14   8      107.90      114.46      6.83 o 
  -4  14   8     1580.56     1652.95     14.58 o 
  -3  14   8       78.88       86.51      5.41 o 
  -2  14   8       16.63       19.11      4.81 o 
  -1  14   8      144.42      154.19      4.78 o 
   0  14   8       32.61       43.28      4.47 o 
   1  14   8      426.83      431.75      9.02 o 
   2  14   8       31.54       36.98      4.25 o 
   3  14   8        0.84        1.29      4.90 o 
   4  14   8        7.56        9.76      5.18 o 
   5  14   8      139.74      148.99      5.33 o 
   6  14   8      156.31      148.48      5.65 o 
  -8  15   8       67.65       63.36      6.88 o 
  -7  15   8       80.75       67.55      6.07 o 
  -6  15   8       44.28       47.07      5.52 o 
  -5  15   8        3.47        3.72      5.69 o 
  -4  15   8      459.93      491.76      6.79 o 
  -3  15   8      223.05      218.68      6.40 o 
  -2  15   8       63.93       71.37      4.98 o 
  -1  15   8      902.24      961.73     21.05 o 
   0  15   8      416.99      392.53      5.30 o 
   1  15   8      210.33      205.65      4.94 o 
   2  15   8       89.54       83.01      5.08 o 
   3  15   8       12.91       17.49      4.63 o 
   4  15   8       37.91       48.23      4.98 o 
   5  15   8       73.59       74.14      4.97 o 
  -8  16   8      110.16       96.33      7.42 o 
  -7  16   8        0.88        7.35      6.68 o 
  -6  16   8      152.96      146.50      5.98 o 
  -5  16   8      196.04      196.17      5.78 o 
  -4  16   8       18.96       16.26      5.61 o 
  -3  16   8       59.50       54.19      5.55 o 
  -2  16   8      583.83      595.01      7.15 o 
  -1  16   8        0.00        1.59      5.19 o 
   0  16   8        0.44        5.56      4.85 o 
   1  16   8      576.45      591.82     13.92 o 
   2  16   8       33.68       40.16      5.12 o 
   3  16   8        1.27        4.33      4.69 o 
   4  16   8      141.57      151.77      4.98 o 
   5  16   8       22.41       25.04      5.61 o 
  -7  17   8        1.38        4.28      6.07 o 
  -6  17   8       86.66       87.31      6.04 o 
  -5  17   8      169.54      169.28      5.83 o 
  -4  17   8       13.00       18.25      5.73 o 
  -3  17   8        8.82        4.13      6.06 o 
  -2  17   8      388.73      404.38      8.51 o 
  -1  17   8        8.05       16.66      5.89 o 
   0  17   8       28.25       24.72      5.42 o 
   1  17   8      181.65      174.94      4.99 o 
   2  17   8       14.19       13.36      4.69 o 
   3  17   8      188.29      170.56      5.30 o 
   4  17   8      159.02      156.49      5.35 o 
   5  17   8       12.07       14.70      4.45 o 
  -7  18   8       66.37       66.96      7.15 o 
  -6  18   8       57.32       57.96      6.21 o 
  -5  18   8       11.38        9.23      6.17 o 
  -4  18   8      522.58      527.03     11.74 o 
  -3  18   8       14.51       21.58      5.49 o 
  -2  18   8        0.96        4.78      4.98 o 
  -1  18   8        3.57        5.85      5.47 o 
   0  18   8      133.22      142.95      5.77 o 
   1  18   8       84.32       80.10      6.04 o 
   2  18   8       21.40       13.40      4.77 o 
   3  18   8        0.09       16.25      5.80 o 
   4  18   8      127.38      124.78      5.79 o 
   5  18   8       32.86       38.07      5.41 o 
  -7  19   8       20.73       21.10      8.35 o 
  -6  19   8       46.96       54.27      7.79 o 
  -5  19   8       27.39       30.61      6.47 o 
  -4  19   8      173.28      174.26      6.52 o 
  -3  19   8        0.58        1.54      5.57 o 
  -2  19   8       14.25       18.94      5.72 o 
  -1  19   8        0.34        2.40      5.51 o 
   0  19   8        2.68        4.50      5.04 o 
   1  19   8       15.34       15.94      5.69 o 
   2  19   8      109.57      101.90      5.04 o 
   3  19   8        9.59       15.31      5.40 o 
   4  19   8      194.70      192.40      5.34 o 
  -6  20   8        8.72       11.69      6.71 o 
  -5  20   8        0.08        4.57      6.20 o 
  -4  20   8       70.01       71.76      6.33 o 
  -3  20   8       42.89       41.20      6.35 o 
  -2  20   8        0.01        3.12      5.87 o 
  -1  20   8        0.15        4.30      5.22 o 
   0  20   8      189.62      183.20      9.55 o 
   1  20   8      102.12      110.20      5.17 o 
   2  20   8        1.19        4.86      5.30 o 
   3  20   8        3.19       10.09      6.02 o 
   4  20   8       46.21       49.60      6.34 o 
  -6  21   8      126.45      120.39      6.57 o 
  -5  21   8       23.20       25.22      6.55 o 
  -4  21   8        3.11       -0.78      6.77 o 
  -3  21   8       83.92       75.37      7.26 o 
  -2  21   8        5.61       10.05      5.76 o 
  -1  21   8       10.98       14.03      6.43 o 
   0  21   8       21.88       32.05      5.90 o 
   1  21   8       23.35       26.50      5.95 o 
   2  21   8      109.48      114.89      5.74 o 
   3  21   8       34.73       41.22      6.29 o 
  -5  22   8       88.66       80.32      7.31 o 
  -4  22   8       13.55        7.56      6.73 o 
  -3  22   8       23.34       21.75      6.88 o 
  -2  22   8       34.02       49.27      6.94 o 
  -1  22   8        0.45        1.00      5.79 o 
   0  22   8       26.01       23.04      5.03 o 
   1  22   8        1.06        1.18      5.91 o 
   2  22   8       24.25       20.03      7.98 o 
   3  22   8        8.39       20.11      6.29 o 
  -5  23   8       22.01       24.92      6.96 o 
  -4  23   8       21.24       15.96      6.96 o 
  -3  23   8       10.87       10.02      5.88 o 
  -2  23   8      189.13      196.27      7.53 o 
  -1  23   8       12.39       21.11      7.59 o 
   0  23   8      104.94      111.85      7.10 o 
   1  23   8        6.15       18.03      7.73 o 
   2  23   8       35.58       46.29      5.77 o 
  -4  24   8       20.83       23.74      8.03 o 
  -3  24   8       50.71       39.77      6.63 o 
  -2  24   8        3.01        4.95      5.00 o 
  -1  24   8        9.99       15.85      6.07 o 
   0  24   8       47.28       44.74      5.73 o 
   1  24   8       15.78       34.27      7.01 o 
   2  24   8       35.34       40.31      5.92 o 
  -3  25   8        0.75        3.06      7.01 o 
  -2  25   8       34.94       32.00      5.98 o 
  -1  25   8        2.96        7.48      5.68 o 
   0  25   8       54.81       69.69      6.42 o 
   1  25   8       32.52       39.56      7.17 o 
  -2  26   8        0.17        5.11      8.27 o 
  -1  26   8        3.85        8.25      5.78 o 
  -9   0   9       10.84       12.48      7.19 o 
  -7   0   9       14.45       17.33      7.41 o 
  -5   0   9        0.81        2.52      8.40 o 
  -3   0   9       41.93       44.30      6.08 o 
  -1   0   9       13.53       11.55      7.92 o 
   1   0   9       54.87       31.82      6.60 o 
   3   0   9      173.10      149.32      8.50 o 
   5   0   9       26.71       34.48      9.06 o 
  -9   1   9      223.89      210.87      7.57 o 
  -8   1   9        0.01        0.44      5.54 o 
  -7   1   9        1.63        3.53      5.29 o 
  -6   1   9      219.50      216.85      6.59 o 
  -5   1   9      142.82      135.42      6.16 o 
  -4   1   9       65.71       63.74      5.15 o 
  -3   1   9       17.35       25.37      5.11 o 
  -2   1   9      122.27      114.33      4.91 o 
  -1   1   9       17.36       13.24      4.22 o 
   0   1   9      221.32      198.42      5.95 o 
   1   1   9      123.13      110.16      5.78 o 
   2   1   9       68.59       61.49      4.78 o 
   3   1   9       26.86       37.20      4.46 o 
   4   1   9       54.85       45.28      4.96 o 
   5   1   9       71.40       76.45      4.67 o 
   6   1   9        0.48        2.64      4.54 o 
  -9   2   9        3.91        9.32      7.08 o 
  -8   2   9       20.32       14.72      6.75 o 
  -7   2   9       64.94       68.96      6.58 o 
  -6   2   9       65.13       59.42      4.59 o 
  -5   2   9       34.31       37.86      4.88 o 
  -4   2   9       72.08       71.54      5.53 o 
  -3   2   9       26.26       30.95      4.30 o 
  -2   2   9      241.44      222.19      5.03 o 
  -1   2   9       30.00       33.02      4.61 o 
   0   2   9        0.00        1.69      3.72 o 
   1   2   9      119.27      112.61      4.61 o 
   2   2   9       39.42       55.10      5.42 o 
   3   2   9      383.39      370.79      4.65 o 
   4   2   9        1.09        4.45      4.30 o 
   5   2   9       14.43       17.27      4.55 o 
   6   2   9       11.09        8.85      4.83 o 
  -9   3   9        1.78        7.46      7.04 o 
  -8   3   9      212.66      208.37      6.59 o 
  -7   3   9        2.11        2.52      5.68 o 
  -6   3   9      440.15      423.11      6.47 o 
  -5   3   9        0.22        1.84      5.08 o 
  -4   3   9        1.73        4.15      4.51 o 
  -3   3   9       62.23       61.17      4.91 o 
  -2   3   9        1.08        7.17      4.99 o 
  -1   3   9        3.23        3.05      4.30 o 
   0   3   9      317.32      319.09      4.94 o 
   1   3   9      298.41      276.60      5.24 o 
   2   3   9      134.56      123.42      4.62 o 
   3   3   9        2.32        2.97      4.76 o 
   4   3   9       44.04       50.92      4.41 o 
   5   3   9        1.95        3.86      4.86 o 
   6   3   9        0.96        4.60      4.56 o 
  -9   4   9      100.15      104.71     10.61 o 
  -8   4   9      193.10      188.02      6.37 o 
  -7   4   9       72.40       77.37      6.08 o 
  -6   4   9        7.23       13.90      5.52 o 
  -5   4   9        0.81        4.47      4.76 o 
  -4   4   9        2.36       10.00      5.13 o 
  -3   4   9       35.79       41.49      5.16 o 
  -2   4   9        1.64        4.33      4.60 o 
  -1   4   9      311.02      277.65      5.71 o 
   0   4   9      366.65      353.61      5.11 o 
   1   4   9       69.91       68.20      5.17 o 
   2   4   9      287.90      259.48      5.22 o 
   3   4   9       62.88       63.43      4.32 o 
   4   4   9      279.18      271.04      7.54 o 
   5   4   9       85.21       69.37      5.10 o 
   6   4   9       31.80       35.78      4.72 o 
  -8   5   9      101.62      106.52      6.25 o 
  -7   5   9       52.78       51.83      5.42 o 
  -6   5   9        9.39       10.02      6.15 o 
  -5   5   9        1.73        3.73      5.28 o 
  -4   5   9       25.18       24.76      4.89 o 
  -3   5   9       42.48       40.74      5.19 o 
  -2   5   9       58.95       59.68      4.77 o 
  -1   5   9       39.05       34.62      4.27 o 
   0   5   9        1.18       -0.77      4.20 o 
   1   5   9       11.43       10.65      4.35 o 
   2   5   9       43.81       42.75      4.51 o 
   3   5   9        4.40        4.71      4.52 o 
   4   5   9      191.65      187.54      4.89 o 
   5   5   9        4.65       10.58      5.01 o 
   6   5   9        0.53       -1.24      4.94 o 
  -8   6   9        0.07        2.30      6.02 o 
  -7   6   9        1.29        5.63      6.42 o 
  -6   6   9      132.87      136.99      5.31 o 
  -5   6   9       25.73       27.25      6.07 o 
  -4   6   9      339.36      335.18      6.10 o 
  -3   6   9       36.05       32.89      4.44 o 
  -2   6   9      632.38      589.59      6.33 o 
  -1   6   9       21.36       35.93      4.63 o 
   0   6   9       19.51       12.25      4.04 o 
   1   6   9        0.70        7.91      4.34 o 
   2   6   9       77.83       94.14      4.61 o 
   3   6   9       74.82       70.11      4.76 o 
   4   6   9      379.79      370.01      5.93 o 
   5   6   9      112.77      105.65      5.49 o 
   6   6   9       45.77       50.61      5.73 o 
  -8   7   9       89.86       87.82      6.39 o 
  -7   7   9        0.47        2.24      5.79 o 
  -6   7   9      144.93      148.56      5.71 o 
  -5   7   9       28.21       37.63      5.75 o 
  -4   7   9       45.58       45.45      5.44 o 
  -3   7   9       19.82       25.85      4.92 o 
  -2   7   9        2.11        4.91      4.37 o 
  -1   7   9       87.89       90.25      4.84 o 
   0   7   9       61.46       60.89      4.78 o 
   1   7   9      460.88      457.08      7.30 o 
   2   7   9      477.45      466.63      8.66 o 
   3   7   9        0.03        5.22      4.55 o 
   4   7   9       22.24       26.83      4.87 o 
   5   7   9        0.03        0.61      5.45 o 
   6   7   9        0.19        2.21      5.01 o 
  -8   8   9       21.14       21.60      5.74 o 
  -7   8   9       43.93       41.87      7.85 o 
  -6   8   9       51.61       45.37      5.42 o 
  -5   8   9        0.11        4.13      5.41 o 
  -4   8   9      236.09      239.41      5.91 o 
  -3   8   9        1.76        3.47      5.43 o 
  -2   8   9      827.24      819.97      9.42 o 
  -1   8   9       64.10       72.11      4.51 o 
   0   8   9      237.00      231.91      4.41 o 
   1   8   9       10.43       13.28      4.79 o 
   2   8   9       16.47       21.94      4.18 o 
   3   8   9       13.47       17.67      4.96 o 
   4   8   9      113.37      116.25      5.36 o 
   5   8   9      213.39      222.70      5.85 o 
   6   8   9        4.48        5.16     10.09 o 
  -8   9   9        4.90        7.70      7.21 o 
  -7   9   9      260.18      269.97     10.32 o 
  -6   9   9      361.60      369.73      9.03 o 
  -5   9   9       61.11       59.33      5.59 o 
  -4   9   9        9.07       14.94      5.27 o 
  -3   9   9        2.63        0.12      5.28 o 
  -2   9   9      467.89      452.33      7.70 o 
  -1   9   9      910.75      863.85     20.12 o 
   0   9   9       80.88       80.83      4.63 o 
   1   9   9      130.36      129.93      4.70 o 
   2   9   9       93.01       89.58      4.42 o 
   3   9   9        1.32       -0.34      4.43 o 
   4   9   9       79.57       80.13      4.67 o 
   5   9   9      108.26      114.57      5.31 o 
  -8  10   9        0.20        4.63      6.28 o 
  -7  10   9      369.97      363.34     11.59 o 
  -6  10   9        6.03        8.13      4.84 o 
  -5  10   9       15.95       16.94      6.13 o 
  -4  10   9      549.80      561.98     10.11 o 
  -3  10   9      617.33      572.40      8.72 o 
  -2  10   9        8.77        7.24      4.44 o 
  -1  10   9      234.75      241.15      5.70 o 
   0  10   9      171.02      160.29      4.81 o 
   1  10   9       21.69       27.73      4.42 o 
   2  10   9      129.73      121.76      5.25 o 
   3  10   9      158.43      163.01      5.46 o 
   4  10   9      111.10      116.82      5.53 o 
   5  10   9        4.99        9.38      4.58 o 
  -8  11   9        1.56        4.83      6.57 o 
  -7  11   9      261.66      255.40     12.41 o 
  -6  11   9        4.44        1.82      6.04 o 
  -5  11   9      421.36      449.04      7.94 o 
  -4  11   9      512.86      476.83      9.41 o 
  -3  11   9       18.47       29.34      4.93 o 
  -2  11   9       87.60       91.94      4.68 o 
  -1  11   9       97.33       97.17      4.37 o 
   0  11   9        1.72        2.16      4.41 o 
   1  11   9        1.03        8.85      4.15 o 
   2  11   9        5.76       11.23      4.67 o 
   3  11   9       57.43       59.86      4.93 o 
   4  11   9        0.18        1.26      4.56 o 
   5  11   9       19.38       22.01      6.23 o 
  -8  12   9       29.35       26.33     10.18 o 
  -7  12   9       46.29       40.74      6.00 o 
  -6  12   9       43.12       53.24      5.63 o 
  -5  12   9       18.05       14.71      5.93 o 
  -4  12   9      403.18      402.76     11.50 o 
  -3  12   9       83.51       70.19      6.14 o 
  -2  12   9      824.80      825.90     11.34 o 
  -1  12   9      107.10      107.97      4.73 o 
   0  12   9       77.94       84.48      5.36 o 
   1  12   9        1.13       -0.43      4.14 o 
   2  12   9       28.31       30.81      5.04 o 
   3  12   9        9.01       14.25      4.81 o 
   4  12   9      131.15      152.49      5.77 o 
   5  12   9        5.69        8.49      5.24 o 
  -7  13   9      148.64      143.76      6.18 o 
  -6  13   9       27.02       22.60      4.96 o 
  -5  13   9      679.71      698.60     13.15 o 
  -4  13   9      213.16      215.10      6.06 o 
  -3  13   9      636.90      644.96      7.24 o 
  -2  13   9     1181.83     1172.26     13.28 o 
  -1  13   9       32.10       27.37      4.60 o 
   0  13   9        8.23        4.65      4.21 o 
   1  13   9        1.43       -1.76      4.60 o 
   2  13   9       11.44       13.56      5.14 o 
   3  13   9        7.09       13.64      4.91 o 
   4  13   9       56.60       70.54      5.22 o 
   5  13   9       18.96       21.35      5.04 o 
  -7  14   9      211.07      219.19      7.75 o 
  -6  14   9      119.76      126.70      6.03 o 
  -5  14   9       41.11       44.34      7.10 o 
  -4  14   9      289.15      289.20      6.34 o 
  -3  14   9      288.91      290.71     11.19 o 
  -2  14   9        0.79        6.54      4.97 o 
  -1  14   9      168.58      185.90      4.91 o 
   0  14   9       52.47       58.82      5.09 o 
   1  14   9       29.99       32.37      4.38 o 
   2  14   9      166.19      160.02      5.52 o 
   3  14   9        8.20        8.25      4.67 o 
   4  14   9        3.61        4.25      5.12 o 
  -7  15   9      394.15      384.03     23.78 o 
  -6  15   9        1.41        4.33      6.25 o 
  -5  15   9       25.50       27.19      6.69 o 
  -4  15   9      528.56      535.66      6.49 o 
  -3  15   9      385.43      423.46      6.96 o 
  -2  15   9      382.97      363.20      8.51 o 
  -1  15   9       38.81       42.90      6.20 o 
   0  15   9      209.11      215.20      9.47 o 
   1  15   9        4.63        9.39      5.64 o 
   2  15   9        8.52        8.38      4.85 o 
   3  15   9        9.80       13.38      5.44 o 
   4  15   9        2.52        0.52      5.23 o 
  -6  16   9        2.86        5.98      5.91 o 
  -5  16   9       62.57       67.37      6.27 o 
  -4  16   9      936.27      989.41      9.45 o 
  -3  16   9      537.87      540.09      7.49 o 
  -2  16   9      327.63      334.91      7.60 o 
  -1  16   9        0.03        5.33      5.59 o 
   0  16   9        0.19       -3.77      5.74 o 
   1  16   9      162.58      172.31      5.02 o 
   2  16   9      115.20      109.87      5.17 o 
   3  16   9       71.74       72.08      4.96 o 
   4  16   9       29.53       27.93      5.35 o 
  -6  17   9       11.83       14.43      5.50 o 
  -5  17   9      279.11      280.29      9.63 o 
  -4  17   9      168.26      169.91      7.22 o 
  -3  17   9        1.10        2.01      6.31 o 
  -2  17   9        9.19        9.94      5.76 o 
  -1  17   9       55.18       53.78      5.76 o 
   0  17   9       40.15       51.42      6.44 o 
   1  17   9      155.38      151.66      5.64 o 
   2  17   9       34.95       31.13      5.03 o 
   3  17   9        0.08        4.22      5.51 o 
  -6  18   9      126.63      121.40      6.27 o 
  -5  18   9       50.89       56.32      7.12 o 
  -4  18   9       47.20       46.50      6.69 o 
  -3  18   9       57.22       55.87      5.94 o 
  -2  18   9       48.12       59.56      5.85 o 
  -1  18   9       28.18       38.22      6.41 o 
   0  18   9       43.65       39.12      5.45 o 
   1  18   9       86.00       80.76      5.21 o 
   2  18   9       62.97       65.35      5.61 o 
   3  18   9       80.80       85.10      5.88 o 
  -5  19   9        8.97       10.33      6.59 o 
  -4  19   9      101.30      103.81      6.52 o 
  -3  19   9       10.40       11.13      5.87 o 
  -2  19   9        7.19       15.69      5.84 o 
  -1  19   9       10.37       19.24      5.31 o 
   0  19   9       24.98       32.10      5.92 o 
   1  19   9       82.16       77.71      6.25 o 
   2  19   9        4.89        5.51      5.60 o 
   3  19   9      114.74      111.01      4.95 o 
  -5  20   9        5.39        0.07      6.72 o 
  -4  20   9        0.16        1.56      6.57 o 
  -3  20   9        8.06        6.90      5.54 o 
  -2  20   9       39.20       36.24      5.96 o 
  -1  20   9      102.87      101.18      5.74 o 
   0  20   9       44.70       49.70      5.63 o 
   1  20   9      218.87      237.09      8.93 o 
   2  20   9       95.99      104.58      5.51 o 
  -4  21   9       19.29       11.60      6.55 o 
  -3  21   9       13.17       15.66      5.70 o 
  -2  21   9        5.20        2.61      5.62 o 
  -1  21   9       54.44       63.08      6.95 o 
   0  21   9       60.79       71.46      7.08 o 
   1  21   9       15.21        7.14      5.26 o 
   2  21   9        0.61        4.35      7.19 o 
  -3  22   9        7.24       12.64      6.07 o 
  -2  22   9       39.86       37.56      5.72 o 
  -1  22   9        4.71        8.11      6.27 o 
   0  22   9        1.78        5.35      6.99 o 
   1  22   9      132.27      125.87      6.60 o 
  -2  23   9        0.48        1.55      6.56 o 
  -1  23   9        2.42        5.75      7.08 o 
  -8   0  10       46.12       40.71      8.47 o 
  -6   0  10       17.51       17.40      7.44 o 
  -4   0  10       67.55       73.04      7.69 o 
  -2   0  10       19.00       11.82      7.04 o 
   0   0  10       68.83       68.52      7.07 o 
   2   0  10       86.30       79.68      8.88 o 
   4   0  10       10.63       18.07      8.62 o 
  -8   1  10        1.82       12.16      6.31 o 
  -7   1  10       80.97       77.57      5.91 o 
  -6   1  10       69.17       72.27      5.98 o 
  -5   1  10       78.41       68.53      5.32 o 
  -4   1  10      133.56      134.88      5.19 o 
  -3   1  10       38.11       40.40      4.83 o 
  -2   1  10        5.28        6.49      4.52 o 
  -1   1  10        7.59        7.63      4.22 o 
   0   1  10      116.93      100.51      5.08 o 
   1   1  10        3.33       12.29      5.46 o 
   2   1  10       29.82       39.97      5.73 o 
   3   1  10       89.94       81.00      4.62 o 
   4   1  10       13.10       10.43      4.66 o 
   5   1  10        1.23        3.56      6.19 o 
  -8   2  10       38.78       35.93      6.48 o 
  -7   2  10       11.23        8.16      6.13 o 
  -6   2  10       31.97       31.13      5.86 o 
  -5   2  10        0.07        0.02      5.52 o 
  -4   2  10        2.32        1.94      4.31 o 
  -3   2  10        0.02       -0.41      5.31 o 
  -2   2  10       23.81       23.81      5.03 o 
  -1   2  10      346.83      332.51      7.30 o 
   0   2  10       34.97       44.02      4.63 o 
   1   2  10        3.07        0.99      5.04 o 
   2   2  10       18.25       12.08      4.46 o 
   3   2  10      128.22      125.14      5.71 o 
   4   2  10      115.83      113.65      5.18 o 
   5   2  10       31.29       33.77      5.78 o 
  -7   3  10        3.27        5.46      6.13 o 
  -6   3  10        0.03        0.89      5.30 o 
  -5   3  10       11.42       16.10      5.98 o 
  -4   3  10       20.53       26.07      5.27 o 
  -3   3  10       11.66       13.04      4.78 o 
  -2   3  10       50.76       45.49      4.95 o 
  -1   3  10        8.82       11.87      4.17 o 
   0   3  10       13.00       14.66      4.39 o 
   1   3  10      533.68      513.86      8.70 o 
   2   3  10       25.00       24.53      4.45 o 
   3   3  10       95.47       91.06      4.74 o 
   4   3  10      117.00      118.10      5.28 o 
   5   3  10       89.97       73.45      8.27 o 
  -7   4  10       58.61       54.97      5.75 o 
  -6   4  10      127.41      125.09      5.72 o 
  -5   4  10       80.64       80.56      5.20 o 
  -4   4  10        7.01       11.74      5.84 o 
  -3   4  10        5.20        5.41      5.12 o 
  -2   4  10       42.08       40.89      5.41 o 
  -1   4  10        0.23        0.35      4.24 o 
   0   4  10       93.37       78.32      5.12 o 
   1   4  10       14.70       22.52      4.69 o 
   2   4  10        9.74       11.15      4.19 o 
   3   4  10      122.66      153.30      6.10 o 
   4   4  10       62.53       61.42      5.23 o 
  -7   5  10        5.47       12.53      6.17 o 
  -6   5  10        0.57        1.38      5.33 o 
  -5   5  10       27.52       34.24      6.48 o 
  -4   5  10        1.03        4.75      6.06 o 
  -3   5  10       17.71       19.05      5.46 o 
  -2   5  10       14.31       17.69      4.53 o 
  -1   5  10       25.67       25.93      5.01 o 
   0   5  10       14.52       16.82      4.57 o 
   1   5  10       23.22       31.08      4.38 o 
   2   5  10      208.81      202.16      5.51 o 
   3   5  10      668.57      635.36      7.41 o 
   4   5  10      321.39      303.51      9.28 o 
  -7   6  10       99.94      104.32      7.11 o 
  -6   6  10       32.19       30.84      5.93 o 
  -5   6  10       38.56       31.18      5.78 o 
  -4   6  10       35.45       43.09      5.50 o 
  -3   6  10        0.29       -1.89      5.11 o 
  -2   6  10       11.20       13.49      4.56 o 
  -1   6  10        4.70        7.16      4.92 o 
   0   6  10       26.47       34.00      4.62 o 
   1   6  10        3.92       10.06      4.65 o 
   2   6  10       55.75       70.03      4.83 o 
   3   6  10       45.18       48.96      5.04 o 
   4   6  10        1.04        5.22      5.51 o 
  -7   7  10      153.62      147.52      6.67 o 
  -6   7  10       53.95       52.28      5.47 o 
  -5   7  10        0.87        5.16      5.79 o 
  -4   7  10       24.95       26.36      5.22 o 
  -3   7  10       81.43       86.94      5.33 o 
  -2   7  10      191.73      182.78      4.78 o 
  -1   7  10       50.69       53.01      4.70 o 
   0   7  10       86.71       99.68      4.78 o 
   1   7  10       43.03       55.14      5.05 o 
   2   7  10       16.01       20.51      5.17 o 
   3   7  10       69.38       73.65      5.52 o 
   4   7  10        2.75        8.42      5.18 o 
  -7   8  10        0.07        4.46      6.29 o 
  -6   8  10       69.13       68.36      6.49 o 
  -5   8  10      153.73      157.35      6.17 o 
  -4   8  10        5.26       12.24      5.75 o 
  -3   8  10        1.77        0.06      4.56 o 
  -2   8  10       45.84       43.94      5.24 o 
  -1   8  10      202.39      202.80      5.10 o 
   0   8  10       52.45       51.94      4.41 o 
   1   8  10       38.79       34.83      4.79 o 
   2   8  10        4.22        3.98      4.78 o 
   3   8  10       75.06       75.30      5.27 o 
   4   8  10        1.24        3.64      4.87 o 
  -7   9  10       15.77       12.92      7.08 o 
  -6   9  10       17.14       18.48      5.24 o 
  -5   9  10       88.33      100.55      6.06 o 
  -4   9  10      939.73      903.87      9.50 o 
  -3   9  10      294.33      293.92      6.28 o 
  -2   9  10       39.08       36.05      5.10 o 
  -1   9  10       65.84       63.09      4.46 o 
   0   9  10        0.20        5.31      5.00 o 
   1   9  10       47.89       51.98      4.83 o 
   2   9  10       57.21       69.57      4.83 o 
   3   9  10       96.80      104.21      5.31 o 
   4   9  10       40.46       50.92      6.33 o 
  -7  10  10       40.34       29.18      6.97 o 
  -6  10  10       64.17       71.45      6.54 o 
  -5  10  10       20.01       19.98      5.93 o 
  -4  10  10        0.78       10.84      5.33 o 
  -3  10  10      540.99      500.91      6.84 o 
  -2  10  10      174.49      174.84      5.09 o 
  -1  10  10        4.36        6.98      5.04 o 
   0  10  10       65.54       68.51      5.69 o 
   1  10  10      162.12      161.29      5.11 o 
   2  10  10       14.83       13.60      5.03 o 
   3  10  10        0.02        2.17      5.48 o 
   4  10  10      156.42      156.33      5.69 o 
  -6  11  10      752.87      698.78     18.94 o 
  -5  11  10       92.09       96.02      6.23 o 
  -4  11  10     1217.62     1140.27      9.17 o 
  -3  11  10       17.32       13.27      5.60 o 
  -2  11  10      483.50      455.71      5.48 o 
  -1  11  10      178.41      170.96      5.90 o 
   0  11  10      122.98      132.18      5.03 o 
   1  11  10       54.85       61.27      4.98 o 
   2  11  10      184.46      189.60      6.27 o 
   3  11  10       59.74       70.57      4.97 o 
  -6  12  10       11.20       14.35      6.08 o 
  -5  12  10        5.82       10.25      6.78 o 
  -4  12  10       71.17       85.19      6.03 o 
  -3  12  10        0.48        1.94      4.80 o 
  -2  12  10       17.67       12.51      4.74 o 
  -1  12  10       73.83       73.43      5.25 o 
   0  12  10        0.21        8.13      4.71 o 
   1  12  10        1.04        3.20      4.33 o 
   2  12  10       99.29      103.04      5.65 o 
   3  12  10        5.17       16.75      6.15 o 
  -6  13  10      277.66      256.82      7.87 o 
  -5  13  10       66.28       72.93      6.27 o 
  -4  13  10      659.23      627.71      7.93 o 
  -3  13  10       39.34       33.48      5.88 o 
  -2  13  10      276.00      277.05      8.87 o 
  -1  13  10        3.63        6.68      5.73 o 
   0  13  10       35.58       43.21      5.86 o 
   1  13  10        0.64        4.85      4.69 o 
   2  13  10       34.60       37.32      4.63 o 
   3  13  10       25.56       34.77      5.35 o 
  -6  14  10      337.69      306.48     10.63 o 
  -5  14  10      138.47      129.32      6.46 o 
  -4  14  10       30.89       37.00      5.44 o 
  -3  14  10       14.61       23.06      5.42 o 
  -2  14  10      124.04      128.08      6.00 o 
  -1  14  10        7.16       12.54      5.33 o 
   0  14  10       59.50       63.97      5.96 o 
   1  14  10        0.13        1.95      5.05 o 
   2  14  10        9.61       16.71      5.21 o 
   3  14  10       45.00       58.08      5.50 o 
  -5  15  10        3.78        7.12      6.54 o 
  -4  15  10      362.43      337.82      6.82 o 
  -3  15  10       30.44       38.60      6.66 o 
  -2  15  10        1.63       -3.08      5.85 o 
  -1  15  10       12.25       12.37      6.60 o 
   0  15  10       78.18       79.84      4.88 o 
   1  15  10       42.36       51.45      4.99 o 
   2  15  10       67.71       61.20      5.03 o 
  -5  16  10        0.50        1.89      5.80 o 
  -4  16  10      158.44      149.58      6.45 o 
  -3  16  10       61.13       55.48      6.04 o 
  -2  16  10        6.85        2.71      5.93 o 
  -1  16  10       10.77       12.53      5.93 o 
   0  16  10       15.56       18.82      6.04 o 
   1  16  10       20.55       18.99      5.25 o 
   2  16  10       22.67       20.30      5.82 o 
  -4  17  10       21.25       20.66      5.66 o 
  -3  17  10       14.72       21.52      6.10 o 
  -2  17  10        1.43        7.98      5.48 o 
  -1  17  10       62.29       63.31      6.19 o 
   0  17  10       29.80       30.61      4.66 o 
   1  17  10       43.49       51.09      5.02 o 
  -4  18  10       17.73       16.41      6.05 o 
  -3  18  10        0.58        6.77      7.00 o 
  -2  18  10       23.40       26.08      6.99 o 
  -1  18  10        0.00        1.17      5.73 o 
   0  18  10       30.93       25.31      6.29 o 
   1  18  10        0.26       -0.53      5.84 o 
  -3  19  10       61.87       65.89      7.65 o 
  -2  19  10       63.13       71.37      7.19 o 
  -1  19  10        2.19        6.68      6.30 o 
   0  19  10        5.43        4.66      8.14 o 
  -5   0  11       55.56       57.36      7.95 o 
  -3   0  11       35.01       40.11      8.12 o 
  -1   0  11        7.31        8.55      6.44 o 
   1   0  11       74.62       54.28      6.10 o 
   3   0  11       43.67       30.39      8.24 o 
  -6   1  11      230.77      208.01      6.82 o 
  -5   1  11       93.38       91.07      6.16 o 
  -4   1  11      312.90      301.18      7.77 o 
  -3   1  11       26.74       20.91      4.84 o 
  -2   1  11      264.66      224.13      5.32 o 
  -1   1  11       54.70       38.20      5.38 o 
   0   1  11      194.61      183.12      4.95 o 
   1   1  11        0.07        2.57      4.68 o 
   2   1  11       21.57       38.79      5.60 o 
   3   1  11        9.44       16.52      6.36 o 
  -6   2  11       38.13       43.53      7.04 o 
  -5   2  11        1.63        4.92      6.78 o 
  -4   2  11        7.08        8.79      4.87 o 
  -3   2  11       16.84       20.39      4.74 o 
  -2   2  11        9.83        8.33      5.85 o 
  -1   2  11       68.50       68.40      6.16 o 
   0   2  11        4.31        2.19      4.63 o 
   1   2  11       16.64       14.12      5.03 o 
   2   2  11      129.04      117.50      5.73 o 
   3   2  11       37.40       50.24      5.78 o 
  -6   3  11        2.47        9.24      5.72 o 
  -5   3  11       34.69       26.26      5.94 o 
  -4   3  11       14.24       12.33      4.89 o 
  -3   3  11       52.81       53.71      5.35 o 
  -2   3  11      336.26      329.86      7.50 o 
  -1   3  11      134.16      131.92      5.57 o 
   0   3  11       16.08       17.31      5.29 o 
   1   3  11        3.35        0.87      5.01 o 
   2   3  11       79.58       83.84      5.25 o 
   3   3  11       10.07        9.06      5.74 o 
  -6   4  11        5.49        7.33      5.77 o 
  -5   4  11       49.21       50.22      6.52 o 
  -4   4  11        4.52        5.70      5.27 o 
  -3   4  11       36.00       33.00      4.81 o 
  -2   4  11      107.69      107.35      4.87 o 
  -1   4  11        0.00        2.20      4.88 o 
   0   4  11       87.17       78.48      5.06 o 
   1   4  11       28.63       20.40      5.06 o 
   2   4  11       62.29       59.98      5.68 o 
   3   4  11      125.85      128.30      6.51 o 
  -6   5  11        2.90        2.99      6.36 o 
  -5   5  11        4.12        8.30      5.66 o 
  -4   5  11       44.99       38.48      5.14 o 
  -3   5  11        0.61        6.82      5.90 o 
  -2   5  11        1.68        5.26      5.28 o 
  -1   5  11       43.03       45.06      5.33 o 
   0   5  11       12.29       14.92      5.42 o 
   1   5  11       17.86       21.78      5.34 o 
   2   5  11       64.24       75.14      6.78 o 
   3   5  11        8.99       11.21      9.88 o 
  -6   6  11        4.13        4.61      7.14 o 
  -5   6  11       61.61       60.37      6.98 o 
  -4   6  11       50.80       54.60      5.57 o 
  -3   6  11       11.96        9.10      5.54 o 
  -2   6  11       10.44        8.06      5.40 o 
  -1   6  11        1.50        7.81      4.87 o 
   0   6  11        4.01        2.93      5.44 o 
   1   6  11       18.78       20.73      5.07 o 
   2   6  11       26.72       27.88      4.36 o 
  -5   7  11       11.95       13.46      5.69 o 
  -4   7  11       19.38       21.76      6.14 o 
  -3   7  11        1.49       -0.16      5.99 o 
  -2   7  11       51.96       60.74      5.17 o 
  -1   7  11       11.08       17.92      4.99 o 
   0   7  11        0.25        2.05      5.36 o 
   1   7  11        0.11        2.64      5.56 o 
   2   7  11       83.40       84.00      5.06 o 
  -5   8  11       51.99       47.96      6.37 o 
  -4   8  11       17.03       14.63      5.67 o 
  -3   8  11        0.01        0.05      4.85 o 
  -2   8  11        1.67        5.82      5.49 o 
  -1   8  11        1.63        9.26      5.92 o 
   0   8  11       10.79       20.63      5.51 o 
   1   8  11       17.39       21.36      5.06 o 
   2   8  11        2.72        7.08      5.28 o 
  -5   9  11        0.44        2.72      5.65 o 
  -4   9  11        0.01       -1.71      6.89 o 
  -3   9  11        3.64        7.98      5.55 o 
  -2   9  11      300.22      303.23      6.09 o 
  -1   9  11        7.96       13.18      5.41 o 
   0   9  11        0.90        2.04      5.42 o 
   1   9  11       20.49       31.23      5.68 o 
   2   9  11       47.68       48.77      6.27 o 
  -5  10  11       16.17       15.01      6.34 o 
  -4  10  11      204.93      178.16      6.63 o 
  -3  10  11        0.83        4.93      5.46 o 
  -2  10  11       68.42       71.68      6.19 o 
  -1  10  11        1.10       -0.21      4.96 o 
   0  10  11       28.08       26.78      6.06 o 
   1  10  11       80.66       76.12      5.28 o 
   2  10  11        2.25        5.57     13.94 o 
  -4  11  11       54.53       42.32      5.48 o 
  -3  11  11       37.13       42.19      5.68 o 
  -2  11  11       44.25       37.19      5.26 o 
  -1  11  11        0.29        7.68      4.75 o 
   0  11  11      108.67      111.43      5.38 o 
   1  11  11       19.82       29.35      6.26 o 
  -4  12  11       15.00       15.20      6.45 o 
  -3  12  11       29.82       20.66      6.38 o 
  -2  12  11      227.35      208.94      7.31 o 
  -1  12  11       35.43       28.16      5.68 o 
   0  12  11      288.71      310.69      5.32 o 
   1  12  11       29.72       34.78      5.83 o 
  -3  13  11      568.07      525.96      7.74 o 
  -2  13  11        1.71        5.25      6.18 o 
  -1  13  11      182.20      204.72      5.41 o 
   0  13  11       12.04       13.17      5.69 o 
  -3  14  11      161.91      163.58      8.90 o 
  -2  14  11       48.12       48.83      6.34 o 
  -1  14  11       71.78       71.11      6.38 o 
  -2   0  12       17.90       19.99      7.08 o 
  -3   1  12        1.61        4.61      4.99 o 
  -2   1  12        2.60        6.82      5.77 o 
  -1   1  12       48.54       52.67      5.09 o 
  -3   2  12       47.62       38.89      5.31 o 
  -2   2  12       62.55       62.72      5.13 o 
  -1   2  12        3.16        7.92      5.32 o 
   0   2  12        1.01       11.73     14.44 o 
  -3   3  12        2.13        4.82      7.11 o 
  -2   3  12       10.48        8.32      4.71 o 
  -1   3  12       34.85       22.51      5.83 o 
  -2   4  12        0.06        6.18      7.08 o 
  -1   4  12       10.41       10.80      5.86 o 
  -2   5  12        3.08       -1.39      8.33 o 
  -1   5  12        0.09        5.09     14.22 o 
                                                 
